# Supplementary material for: [μ-Bis(di-o-tolyl­phosphan­yl)methane-1:2κ2 P:P′]nona­carbonyl-1κ3 C,2κ3 C,3κ3 C-[tris­(2-chloro­eth­yl) phosphite-3κP]-triangulo-triruthenium(0)
Source: Acta Crystallogr Sect E Struct Rep Online. 2012 May 31;68(Pt 6):m838–9. doi: 10.1107/S1600536812023707 (PMC3379179; doi:10.1107/S1600536812023707)
Supplement: Supplementary file 1 [file e-68-0m838-sup1.cif]

##############################################################################
#                                                                            #
# This CIF contains the data in a paper accepted for publication in          #
# Acta Crystallographica Section E. It conforms to the requirements of       #
# Notes for Authors for Acta Crystallographica Section E, and has been       #
# peer reviewed under the auspices of the IUCr Commission on Journals.       #
#                                                                            #
# Full details of the Crystallographic Information File format               #
# are given in the paper "The Crystallographic Information File (CIF):       #
# a New Standard Archive File for Crystallography" by S. R. Hall, F. H.      #
# Allen and I. D. Brown [Acta Cryst. (1991), A47, 655-685].                  #
#                                                                            #
# The current version of the core CIF dictionary is obtainable from          #
# ftp://ftp.iucr.org/pub/cif_core.dic.                                       #
#                                                                            #
# Software is freely available for graphical display of the structure(s)     #
# in this CIF. For information consult the CIF software page                 #
# http://www.iucr.org/resources/cif/software.                                #
#                                                                            #
# This file may be used for bona fide research purposes within the           #
# scientific community so long as proper attribution is given to the journal # 
# article from which it was obtained.                                        #
#                                                                            #
##############################################################################
data_global
_audit_creation_method     'form.cif (version 2.0)'
_journal_data_validation_number     ?
_journal_date_recd_electronic     2012-05-16
_journal_date_accepted     2012-05-24
_journal_name_full     'Acta Crystallographica, Section E'
_journal_year     2012
_journal_volume     68
_journal_issue      6
_journal_page_first     m838
_journal_page_last     m839
_journal_paper_category     QM
_journal_paper_doi     10.1107/S1600536812023707
_journal_coeditor_code     RZ2762
_publ_contact_author_name     'Prof. Omar bin Shawkataly'
_publ_contact_author_address
;
      Chemical Sciences Programme
      School of Distance Education
      Universiti Sains Malaysia
      11800 USM, Penang
      Malaysia
;
_publ_contact_author_email     'omarsa@usm.my'
_publ_contact_author_fax     '(6)04-6576000'
_publ_contact_author_phone     '(6)04-6533936'
_publ_section_title
;\
[\m-Bis(di-<i>o</i>-tolylphosphanyl)methane-1:2\k^2^<i>P</i>:<i>P</i>']\
nonacarbonyl-1\k^3^<i>C</i>,2\k^3^<i>C</i>,3\k^3^<i>C</i>-[tris(2-\
chloroethyl) phosphite-3\k<i>P</i>]-<i>triangulo</i>-triruthenium(0)
;
loop_
    _publ_author_name
    _publ_author_footnote
    _publ_author_address
    'Omar bin Shawkataly'
;
      Thomson Reuters ResearcherID: B-6034-2009.
;
;
      Chemical Sciences Programme
      School of Distance Education
      Universiti Sains Malaysia
      11800 USM, Penang
      Malaysia
;
    'Imthyaz Ahmed Khan'
;
      Thomson Reuters ResearcherID: E-2833-2010.
      Permanent Address: Department Of Chemistry,
      Gokhale Centenary College, Ankola 581 314, NK, Karnataka, India.
;
;
      Chemical Sciences Programme
      School of Distance Education
      Universiti Sains Malaysia
      11800 USM, Penang
      Malaysia
;
    'Siti Syaida Sirat'
;
      Thomson Reuters ResearcherID: E-6050-2011.
;
;
      Chemical Sciences Programme
      School of Distance Education
      Universiti Sains Malaysia
      11800 USM, Penang
      Malaysia
;
    'Ching Kheng Quah'
;
      Thomson Reuters ResearcherID: A-5525-2009.
;
;
      X-ray Crystallography Unit
      School of Physics
      Universiti Sains Malaysia
      11800 USM, Penang
      Malaysia
;
    'Hoong-Kun Fun'
;
      Thomson Reuters ResearcherID: A-3561-2009.
      Additional correspondence author, e-mail: hkfun@usm.my.
;
;     X-ray Crystallography Unit
      School of Physics
      Universiti Sains Malaysia
      11800 USM, Penang
      Malaysia
;
data_I
_audit_creation_method     SHELXL-97
_chemical_name_systematic
;
[\m-Bis(di-<i>o</i>-tolylphosphanyl)methane-
1:2\k^2^<i>P</i>:<i>P</i>']nonacarbonyl-
1\k^3^<i>C</i>,2\k^3^<i>C</i>,3\k^3^<i>C</i>-[tris(2-chloroethyl)
phosphite-3\k<i>P</i>]-<i>triangulo</i>-triruthenium(0)
;
_chemical_name_common     ?
_chemical_formula_moiety     'C44 H42 Cl3 O12 P3 Ru3'
_chemical_formula_sum     'C44 H42 Cl3 O12 P3 Ru3'
_chemical_formula_iupac     '[Ru3 (C6 H12 Cl3 O3 P) (C29 H30 P2) (C O)9]'
_chemical_formula_weight     1265.25
_chemical_melting_point     ?
_symmetry_cell_setting     monoclinic
_symmetry_space_group_name_H-M     'P 21'
_symmetry_space_group_name_Hall     'P 2yb'
loop_
    _symmetry_equiv_pos_as_xyz
    'x, y, z'
    '-x, y+1/2, -z'
_cell_length_a     10.1705(6)
_cell_length_b     20.7490(12)
_cell_length_c     12.3584(7)
_cell_angle_alpha     90.00
_cell_angle_beta     109.2410(10)
_cell_angle_gamma     90.00
_cell_volume     2462.3(2)
_cell_formula_units_Z     2
_cell_measurement_reflns_used     9989
_cell_measurement_theta_min     2.89
_cell_measurement_theta_max     30.06
_cell_measurement_temperature     100
_exptl_crystal_description     'plate'
_exptl_crystal_colour     'brown'
_exptl_crystal_size_max     0.627
_exptl_crystal_size_mid     0.303
_exptl_crystal_size_min     0.089
_exptl_crystal_density_diffrn     1.707
_exptl_crystal_density_meas     ?
_exptl_crystal_density_method     'not measured'
_exptl_crystal_F_000     1260
_exptl_absorpt_coefficient_mu     1.227
_exptl_absorpt_correction_type     multi-scan
_exptl_absorpt_process_details     '(<i>SADABS</i>; Bruker, 2009)'
_exptl_absorpt_correction_T_min     0.5134
_exptl_absorpt_correction_T_max     0.8986
_exptl_special_details
;
The crystal was placed in the cold stream of an Oxford Cryosystems
Cobra open-flow nitrogen cryostat (Cosier & Glazer, 1986) operating
at 100 K.
;
_diffrn_ambient_temperature     100
_diffrn_radiation_type     MoK\a
_diffrn_radiation_wavelength     0.71073
_diffrn_radiation_source     'fine-focus sealed tube'
_diffrn_radiation_monochromator     graphite
_diffrn_measurement_device_type
;
Bruker SMART APEXII DUO CCD area-detector
;
_diffrn_measurement_method     '\f and \w scans'
_diffrn_detector_area_resol_mean     ?
_diffrn_reflns_number     23611
_diffrn_reflns_av_R_equivalents     0.0156
_diffrn_reflns_av_sigmaI/netI     0.0239
_diffrn_reflns_theta_min     1.75
_diffrn_reflns_theta_max     27.49
_diffrn_reflns_theta_full     27.49
_diffrn_measured_fraction_theta_max     0.999
_diffrn_measured_fraction_theta_full     0.999
_diffrn_reflns_limit_h_min     -13
_diffrn_reflns_limit_h_max     13
_diffrn_reflns_limit_k_min     -26
_diffrn_reflns_limit_k_max     26
_diffrn_reflns_limit_l_min     -15
_diffrn_reflns_limit_l_max     16
_diffrn_standards_number     0
_diffrn_standards_interval_count     .
_diffrn_standards_interval_time     .
_diffrn_standards_decay_%     ?
_refine_special_details
;
 Refinement of F^2^ against ALL reflections.  The weighted R-factor wR and
 goodness of fit S are based on F^2^, conventional R-factors R are based
 on F, with F set to zero for negative F^2^. The threshold expression of
 F^2^ > 2sigma(F^2^) is used only for calculating R-factors(gt) etc. and is
 not relevant to the choice of reflections for refinement.  R-factors based
 on F^2^ are statistically about twice as large as those based on F, and R-
 factors based on ALL data will be even larger.
;
_reflns_number_total     11176
_reflns_number_gt     11085
_reflns_threshold_expression     I>2\s(I)
_refine_ls_structure_factor_coef     Fsqd
_refine_ls_matrix_type     full
_refine_ls_R_factor_all     0.0161
_refine_ls_R_factor_gt     0.0159
_refine_ls_wR_factor_gt     0.0414
_refine_ls_wR_factor_ref     0.0415
_refine_ls_goodness_of_fit_ref     1.045
_refine_ls_restrained_S_all     1.045
_refine_ls_number_reflns     11176
_refine_ls_number_parameters     590
_refine_ls_number_restraints     1
_refine_ls_hydrogen_treatment     constr
_refine_ls_weighting_scheme     calc
_refine_ls_weighting_details
         'calc w=1/[\s^2^(Fo^2^)+(0.0205P)^2^+0.6778P] where P=(Fo^2^+2Fc^2^)/3'
_atom_sites_solution_hydrogens     geom
_atom_sites_solution_primary     direct
_atom_sites_solution_secondary     difmap
_refine_ls_shift/su_max     0.001
_refine_ls_shift/su_mean     0.001
_refine_diff_density_max     0.779
_refine_diff_density_min     -0.502
_refine_ls_extinction_method     none
_refine_ls_extinction_coef     ?
_refine_ls_abs_structure_details     'Flack (1983), 5368 Friedel pairs'
_refine_ls_abs_structure_Flack     0.016(10)
loop_
    _atom_type_symbol
    _atom_type_description
    _atom_type_scat_dispersion_real
    _atom_type_scat_dispersion_imag
    _atom_type_scat_source
    'C' 'C' 0.0033 0.0016
                         'International Tables Vol C Tables 4.2.6.8 and 6.1.1.4'
    'H' 'H' 0.0000 0.0000
                         'International Tables Vol C Tables 4.2.6.8 and 6.1.1.4'
    'O' 'O' 0.0106 0.0060
                         'International Tables Vol C Tables 4.2.6.8 and 6.1.1.4'
    'P' 'P' 0.1023 0.0942
                         'International Tables Vol C Tables 4.2.6.8 and 6.1.1.4'
    'Cl' 'Cl' 0.1484 0.1585
                         'International Tables Vol C Tables 4.2.6.8 and 6.1.1.4'
    'Ru' 'Ru' -1.2594 0.8363
                         'International Tables Vol C Tables 4.2.6.8 and 6.1.1.4'
_computing_data_collection     'APEX2 (Bruker, 2009)'
_computing_cell_refinement     'SAINT (Bruker, 2009)'
_computing_data_reduction     'SAINT (Bruker, 2009)'
_computing_structure_solution     'SHELXTL (Sheldrick, 2008)'
_computing_structure_refinement     'SHELXTL (Sheldrick, 2008)'
_computing_molecular_graphics     'SHELXTL (Sheldrick, 2008)'
_computing_publication_material
                             'SHELXTL (Sheldrick, 2008) and PLATON (Spek, 2009)'
loop_
    _atom_site_type_symbol
    _atom_site_label
    _atom_site_fract_x
    _atom_site_fract_y
    _atom_site_fract_z
    _atom_site_U_iso_or_equiv
    _atom_site_adp_type
    _atom_site_calc_flag
    _atom_site_refinement_flags
    _atom_site_occupancy
    _atom_site_symmetry_multiplicity
    _atom_site_disorder_assembly
    _atom_site_disorder_group
    Ru Ru1 0.944298(14) 0.325120(7) 0.809961(11) 0.00983(3) Uani d . 1 1 . .
    Ru Ru2 0.765192(14) 0.257429(7) 0.616918(12) 0.01032(3) Uani d . 1 1 . .
    Ru Ru3 0.788240(15) 0.218119(7) 0.844371(12) 0.01256(3) Uani d . 1 1 . .
    Cl Cl1 0.27592(6) 0.02481(3) 0.67579(5) 0.02873(12) Uani d . 1 1 . .
    Cl Cl2 0.70147(10) -0.02232(4) 0.58668(6) 0.05110(19) Uani d . 1 1 . .
    Cl Cl3 0.49238(9) 0.17761(4) 1.09900(7) 0.0544(2) Uani d . 1 1 . .
    P P1 0.97101(5) 0.41265(2) 0.69855(4) 0.01024(9) Uani d . 1 1 . .
    P P2 0.84641(5) 0.31652(2) 0.48990(4) 0.01023(9) Uani d . 1 1 . .
    P P3 0.66767(5) 0.12666(3) 0.84199(4) 0.01523(10) Uani d . 1 1 . .
    O O1 0.72264(15) 0.40026(8) 0.87717(13) 0.0205(3) Uani d . 1 1 . .
    O O2 1.14022(17) 0.35167(9) 1.05085(13) 0.0280(4) Uani d . 1 1 . .
    O O3 1.17618(15) 0.24273(7) 0.77020(13) 0.0210(3) Uani d . 1 1 . .
    O O4 0.55800(15) 0.36598(8) 0.61476(13) 0.0214(3) Uani d . 1 1 . .
    O O5 0.55140(16) 0.17020(8) 0.45254(14) 0.0241(3) Uani d . 1 1 . .
    O O6 0.96944(16) 0.14721(8) 0.62476(13) 0.0222(3) Uani d . 1 1 . .
    O O7 0.50273(18) 0.28256(8) 0.79736(17) 0.0318(4) Uani d . 1 1 . .
    O O8 0.8773(2) 0.24850(11) 1.09856(14) 0.0409(5) Uani d . 1 1 . .
    O O9 1.05262(17) 0.13615(9) 0.88318(15) 0.0279(4) Uani d . 1 1 . .
    O O10 0.50288(16) 0.12107(8) 0.77775(13) 0.0226(3) Uani d . 1 1 . .
    O O11 0.73473(16) 0.06597(7) 0.80111(15) 0.0242(3) Uani d . 1 1 . .
    O O12 0.66222(17) 0.10944(8) 0.96670(14) 0.0262(3) Uani d . 1 1 . .
    C C1 0.86732(19) 0.48302(9) 0.71299(16) 0.0127(4) Uani d . 1 1 . .
    C C2 0.9109(2) 0.52284(10) 0.81082(17) 0.0162(4) Uani d . 1 1 . .
    C C3 0.8240(2) 0.57358(10) 0.81935(18) 0.0177(4) Uani d . 1 1 . .
    H H3A 0.8521 0.5998 0.8840 0.021 Uiso calc R 1 1 . .
    C C4 0.6980(2) 0.58619(10) 0.73529(19) 0.0194(4) Uani d . 1 1 . .
    H H4A 0.6438 0.6209 0.7425 0.023 Uiso calc R 1 1 . .
    C C5 0.6533(2) 0.54589(10) 0.63914(18) 0.0175(4) Uani d . 1 1 . .
    H H5A 0.5681 0.5531 0.5824 0.021 Uiso calc R 1 1 . .
    C C6 0.7371(2) 0.49519(10) 0.62942(17) 0.0156(4) Uani d . 1 1 . .
    H H6A 0.7064 0.4683 0.5658 0.019 Uiso calc R 1 1 . .
    C C7 1.14826(18) 0.44366(9) 0.72276(16) 0.0120(3) Uani d . 1 1 . .
    C C8 1.1781(2) 0.49736(10) 0.66462(16) 0.0143(4) Uani d . 1 1 . .
    C C9 1.3178(2) 0.51406(10) 0.68754(17) 0.0183(4) Uani d . 1 1 . .
    H H9A 1.3393 0.5497 0.6508 0.022 Uiso calc R 1 1 . .
    C C10 1.4259(2) 0.47910(10) 0.76359(18) 0.0176(4) Uani d . 1 1 . .
    H H10A 1.5178 0.4909 0.7757 0.021 Uiso calc R 1 1 . .
    C C11 1.3966(2) 0.42688(10) 0.82107(17) 0.0162(4) Uani d . 1 1 . .
    H H11A 1.4683 0.4035 0.8725 0.019 Uiso calc R 1 1 . .
    C C12 1.25792(19) 0.40972(9) 0.80080(16) 0.0138(4) Uani d . 1 1 . .
    H H12A 1.2378 0.3749 0.8401 0.017 Uiso calc R 1 1 . .
    C C13 0.9135(2) 0.39790(9) 0.54139(15) 0.0132(4) Uani d . 1 1 . .
    H H13A 0.8412 0.4289 0.5047 0.016 Uiso calc R 1 1 . .
    H H13B 0.9916 0.4068 0.5151 0.016 Uiso calc R 1 1 . .
    C C14 0.72006(19) 0.33745(9) 0.34803(15) 0.0133(4) Uani d . 1 1 . .
    C C15 0.7560(2) 0.36585(10) 0.25707(16) 0.0165(4) Uani d . 1 1 . .
    C C16 0.6482(2) 0.37698(12) 0.15341(17) 0.0233(5) Uani d . 1 1 . .
    H H16A 0.6698 0.3957 0.0930 0.028 Uiso calc R 1 1 . .
    C C17 0.5111(2) 0.36118(12) 0.13777(18) 0.0267(5) Uani d . 1 1 . .
    H H17A 0.4427 0.3688 0.0675 0.032 Uiso calc R 1 1 . .
    C C18 0.4757(2) 0.33404(11) 0.22648(17) 0.0213(4) Uani d . 1 1 . .
    H H18A 0.3837 0.3234 0.2169 0.026 Uiso calc R 1 1 . .
    C C19 0.58066(19) 0.32297(11) 0.33074(16) 0.0167(4) Uani d . 1 1 . .
    H H19A 0.5568 0.3053 0.3909 0.020 Uiso calc R 1 1 . .
    C C20 0.99155(19) 0.27865(9) 0.45717(15) 0.0124(4) Uani d . 1 1 . .
    C C21 0.9691(2) 0.22669(10) 0.37912(16) 0.0146(4) Uani d . 1 1 . .
    C C22 1.0841(2) 0.20189(10) 0.35464(18) 0.0198(4) Uani d . 1 1 . .
    H H22A 1.0705 0.1683 0.3022 0.024 Uiso calc R 1 1 . .
    C C23 1.2183(2) 0.22580(12) 0.40620(19) 0.0244(5) Uani d . 1 1 . .
    H H23A 1.2925 0.2090 0.3871 0.029 Uiso calc R 1 1 . .
    C C24 1.2399(2) 0.27481(11) 0.48596(19) 0.0235(5) Uani d . 1 1 . .
    H H24A 1.3294 0.2904 0.5222 0.028 Uiso calc R 1 1 . .
    C C25 1.1277(2) 0.30073(10) 0.51188(17) 0.0177(4) Uani d . 1 1 . .
    H H25A 1.1432 0.3333 0.5664 0.021 Uiso calc R 1 1 . .
    C C26 1.0458(2) 0.51396(11) 0.90788(18) 0.0226(4) Uani d . 1 1 . .
    H H26A 1.0368 0.5314 0.9770 0.034 Uiso calc R 1 1 . .
    H H26B 1.1193 0.5360 0.8902 0.034 Uiso calc R 1 1 . .
    H H26C 1.0674 0.4689 0.9182 0.034 Uiso calc R 1 1 . .
    C C27 1.0691(2) 0.53731(11) 0.57765(19) 0.0219(4) Uani d . 1 1 . .
    H H27A 1.1129 0.5736 0.5555 0.033 Uiso calc R 1 1 . .
    H H27B 1.0015 0.5522 0.6108 0.033 Uiso calc R 1 1 . .
    H H27C 1.0237 0.5115 0.5114 0.033 Uiso calc R 1 1 . .
    C C28 0.9023(2) 0.38464(11) 0.26288(18) 0.0202(4) Uani d . 1 1 . .
    H H28A 0.8987 0.4074 0.1943 0.030 Uiso calc R 1 1 . .
    H H28B 0.9580 0.3465 0.2698 0.030 Uiso calc R 1 1 . .
    H H28C 0.9428 0.4119 0.3282 0.030 Uiso calc R 1 1 . .
    C C29 0.8274(2) 0.19827(10) 0.31925(17) 0.0175(4) Uani d . 1 1 . .
    H H29A 0.8374 0.1588 0.2823 0.026 Uiso calc R 1 1 . .
    H H29B 0.7729 0.2282 0.2630 0.026 Uiso calc R 1 1 . .
    H H29C 0.7815 0.1898 0.3744 0.026 Uiso calc R 1 1 . .
    C C30 0.79802(19) 0.36992(10) 0.84677(15) 0.0142(4) Uani d . 1 1 . .
    C C31 1.0657(2) 0.34207(10) 0.95981(17) 0.0170(4) Uani d . 1 1 . .
    C C32 1.0840(2) 0.27162(9) 0.78005(16) 0.0141(4) Uani d . 1 1 . .
    C C33 0.63816(19) 0.32577(11) 0.62185(15) 0.0155(4) Uani d . 1 1 . .
    C C34 0.6298(2) 0.20390(10) 0.51678(17) 0.0168(4) Uani d . 1 1 . .
    C C35 0.8977(2) 0.18882(10) 0.62918(16) 0.0158(4) Uani d . 1 1 . .
    C C36 0.6115(2) 0.26232(11) 0.81124(18) 0.0206(4) Uani d . 1 1 . .
    C C37 0.8431(2) 0.23582(11) 1.00343(19) 0.0243(5) Uani d . 1 1 . .
    C C38 0.9560(2) 0.16876(11) 0.86278(18) 0.0198(4) Uani d . 1 1 . .
    C C39 0.4397(2) 0.12387(12) 0.65567(19) 0.0251(5) Uani d . 1 1 . .
    H H39A 0.4861 0.0943 0.6193 0.030 Uiso calc R 1 1 . .
    H H39B 0.4474 0.1671 0.6284 0.030 Uiso calc R 1 1 . .
    C C40 0.2891(2) 0.10560(11) 0.62675(19) 0.0222(4) Uani d . 1 1 . .
    H H40A 0.2432 0.1080 0.5445 0.027 Uiso calc R 1 1 . .
    H H40B 0.2432 0.1354 0.6631 0.027 Uiso calc R 1 1 . .
    C C41 0.6882(2) -0.00005(10) 0.7999(2) 0.0231(4) Uani d . 1 1 . .
    H H41A 0.5883 -0.0027 0.7622 0.028 Uiso calc R 1 1 . .
    H H41B 0.7099 -0.0160 0.8777 0.028 Uiso calc R 1 1 . .
    C C42 0.7620(3) -0.03933(11) 0.7364(2) 0.0281(5) Uani d . 1 1 . .
    H H42A 0.7480 -0.0847 0.7480 0.034 Uiso calc R 1 1 . .
    H H42B 0.8611 -0.0306 0.7672 0.034 Uiso calc R 1 1 . .
    C C43 0.5575(3) 0.07229(13) 0.9934(2) 0.0329(6) Uani d . 1 1 . .
    H H43A 0.5991 0.0512 1.0668 0.040 Uiso calc R 1 1 . .
    H H43B 0.5230 0.0391 0.9357 0.040 Uiso calc R 1 1 . .
    C C44 0.4365(3) 0.11351(15) 0.9983(2) 0.0378(6) Uani d . 1 1 . .
    H H44A 0.3706 0.0867 1.0193 0.045 Uiso calc R 1 1 . .
    H H44B 0.3891 0.1313 0.9229 0.045 Uiso calc R 1 1 . .
loop_
    _atom_site_aniso_label
    _atom_site_aniso_U_11
    _atom_site_aniso_U_22
    _atom_site_aniso_U_33
    _atom_site_aniso_U_12
    _atom_site_aniso_U_13
    _atom_site_aniso_U_23
    Ru1 0.00896(6) 0.01019(7) 0.00947(6) -0.00107(5) 0.00188(5) 0.00001(5)
    Ru2 0.00989(6) 0.01045(7) 0.00997(6) -0.00169(5) 0.00238(5) -0.00079(5)
    Ru3 0.01346(7) 0.01283(7) 0.01105(7) -0.00329(6) 0.00359(5) 0.00087(5)
    Cl1 0.0268(3) 0.0272(3) 0.0268(3) -0.0127(2) 0.0015(2) 0.0012(2)
    Cl2 0.0782(6) 0.0479(4) 0.0265(3) 0.0071(4) 0.0162(3) 0.0035(3)
    Cl3 0.0605(5) 0.0611(5) 0.0514(4) -0.0233(4) 0.0316(4) -0.0232(4)
    P1 0.0102(2) 0.0094(2) 0.0102(2) -0.00029(17) 0.00210(17) -0.00042(16)
    P2 0.00951(19) 0.0108(2) 0.00951(19) 0.00008(17) 0.00197(16) -0.00049(17)
    P3 0.0132(2) 0.0138(2) 0.0174(2) -0.00183(19) 0.00349(19) 0.00325(18)
    O1 0.0175(7) 0.0215(8) 0.0251(8) 0.0008(6) 0.0105(6) -0.0009(6)
    O2 0.0252(8) 0.0373(9) 0.0151(7) -0.0007(7) -0.0022(6) -0.0044(7)
    O3 0.0179(7) 0.0183(8) 0.0275(8) 0.0005(6) 0.0084(6) -0.0041(6)
    O4 0.0161(7) 0.0217(8) 0.0252(7) 0.0030(6) 0.0051(6) -0.0028(6)
    O5 0.0201(7) 0.0240(8) 0.0247(8) -0.0077(6) 0.0025(6) -0.0061(6)
    O6 0.0220(7) 0.0196(8) 0.0218(7) 0.0047(6) 0.0031(6) -0.0028(6)
    O7 0.0283(8) 0.0205(8) 0.0540(11) 0.0045(7) 0.0236(8) 0.0057(8)
    O8 0.0530(11) 0.0525(13) 0.0161(8) -0.0167(10) 0.0097(8) -0.0062(8)
    O9 0.0220(8) 0.0316(9) 0.0301(9) 0.0071(7) 0.0086(7) 0.0129(7)
    O10 0.0199(7) 0.0241(8) 0.0213(7) -0.0052(6) 0.0032(6) 0.0011(6)
    O11 0.0228(8) 0.0144(8) 0.0388(9) -0.0035(6) 0.0146(7) -0.0032(7)
    O12 0.0275(8) 0.0288(9) 0.0238(8) -0.0068(7) 0.0105(7) 0.0066(7)
    C1 0.0142(8) 0.0104(9) 0.0147(8) 0.0001(7) 0.0064(7) 0.0020(7)
    C2 0.0178(9) 0.0140(10) 0.0171(9) -0.0012(7) 0.0064(8) 0.0010(7)
    C3 0.0216(10) 0.0136(10) 0.0211(10) -0.0017(8) 0.0111(8) -0.0029(8)
    C4 0.0213(10) 0.0143(10) 0.0270(11) 0.0056(8) 0.0138(9) 0.0051(8)
    C5 0.0147(9) 0.0182(10) 0.0201(9) 0.0037(8) 0.0064(8) 0.0078(8)
    C6 0.0149(9) 0.0154(10) 0.0152(9) -0.0008(7) 0.0033(7) 0.0011(7)
    C7 0.0104(8) 0.0135(9) 0.0127(8) -0.0016(7) 0.0045(7) -0.0032(7)
    C8 0.0166(9) 0.0119(9) 0.0139(8) -0.0007(7) 0.0044(7) -0.0025(7)
    C9 0.0211(10) 0.0158(10) 0.0193(9) -0.0042(8) 0.0086(8) 0.0011(8)
    C10 0.0119(8) 0.0198(10) 0.0226(10) -0.0034(7) 0.0077(8) -0.0022(8)
    C11 0.0133(9) 0.0181(10) 0.0168(9) 0.0009(7) 0.0045(7) -0.0014(7)
    C12 0.0134(8) 0.0128(9) 0.0155(9) -0.0011(7) 0.0052(7) -0.0010(7)
    C13 0.0159(9) 0.0118(9) 0.0105(8) -0.0024(7) 0.0022(7) -0.0004(7)
    C14 0.0146(8) 0.0126(10) 0.0102(8) 0.0014(7) 0.0008(7) -0.0006(7)
    C15 0.0178(9) 0.0158(10) 0.0132(8) 0.0011(8) 0.0017(7) -0.0014(7)
    C16 0.0285(11) 0.0278(12) 0.0126(9) 0.0037(9) 0.0054(8) 0.0029(8)
    C17 0.0230(11) 0.0334(13) 0.0162(9) 0.0048(10) -0.0037(8) 0.0025(9)
    C18 0.0159(9) 0.0231(12) 0.0205(9) 0.0023(8) 0.0001(8) -0.0015(8)
    C19 0.0162(8) 0.0160(9) 0.0161(8) 0.0014(8) 0.0030(7) -0.0008(8)
    C20 0.0138(8) 0.0125(9) 0.0117(8) 0.0026(7) 0.0052(7) 0.0025(7)
    C21 0.0180(9) 0.0133(10) 0.0124(8) 0.0020(7) 0.0048(7) 0.0026(7)
    C22 0.0221(10) 0.0185(11) 0.0190(9) 0.0036(8) 0.0071(8) -0.0022(8)
    C23 0.0161(9) 0.0305(12) 0.0287(11) 0.0081(9) 0.0102(8) 0.0009(9)
    C24 0.0121(9) 0.0309(13) 0.0269(11) 0.0008(8) 0.0058(8) -0.0016(9)
    C25 0.0146(9) 0.0210(10) 0.0157(9) -0.0009(8) 0.0024(7) -0.0014(8)
    C26 0.0204(10) 0.0223(11) 0.0196(10) 0.0031(9) -0.0007(8) -0.0090(8)
    C27 0.0192(10) 0.0190(10) 0.0237(11) -0.0020(8) 0.0020(8) 0.0089(8)
    C28 0.0225(10) 0.0224(11) 0.0166(9) -0.0004(8) 0.0077(8) 0.0035(8)
    C29 0.0182(9) 0.0163(10) 0.0179(9) -0.0006(7) 0.0057(8) -0.0043(7)
    C30 0.0117(8) 0.0161(10) 0.0126(8) -0.0036(7) 0.0010(7) 0.0012(7)
    C31 0.0149(9) 0.0172(10) 0.0186(9) -0.0007(7) 0.0052(8) -0.0009(7)
    C32 0.0155(9) 0.0126(10) 0.0125(8) -0.0044(7) 0.0023(7) -0.0001(7)
    C33 0.0138(8) 0.0194(10) 0.0128(8) -0.0050(8) 0.0036(7) -0.0022(8)
    C34 0.0147(9) 0.0194(11) 0.0160(9) -0.0003(7) 0.0046(7) 0.0002(7)
    C35 0.0167(9) 0.0168(10) 0.0117(8) -0.0041(8) 0.0016(7) -0.0011(7)
    C36 0.0258(10) 0.0134(10) 0.0262(10) -0.0049(9) 0.0137(8) -0.0003(8)
    C37 0.0266(11) 0.0261(12) 0.0212(11) -0.0078(9) 0.0091(9) 0.0011(8)
    C38 0.0194(10) 0.0228(11) 0.0166(9) -0.0056(8) 0.0051(8) 0.0047(8)
    C39 0.0241(11) 0.0271(12) 0.0212(11) -0.0020(9) 0.0035(9) 0.0032(9)
    C40 0.0178(10) 0.0223(11) 0.0231(11) -0.0012(8) 0.0019(8) 0.0008(8)
    C41 0.0248(11) 0.0125(10) 0.0292(11) -0.0033(8) 0.0053(9) 0.0018(8)
    C42 0.0339(12) 0.0194(11) 0.0287(12) 0.0029(10) 0.0071(10) 0.0029(9)
    C43 0.0349(13) 0.0343(14) 0.0338(13) -0.0105(11) 0.0170(11) 0.0080(11)
    C44 0.0358(14) 0.0510(18) 0.0310(13) -0.0176(12) 0.0169(11) -0.0111(12)
_geom_special_details
;
 All esds (except the esd in the dihedral angle between two l.s. planes)
 are estimated using the full covariance matrix.  The cell esds are taken
 into account individually in the estimation of esds in distances, angles
 and torsion angles; correlations between esds in cell parameters are only
 used when they are defined by crystal symmetry.  An approximate (isotropic)
 treatment of cell esds is used for estimating esds involving l.s. planes.
;
loop_
    _geom_bond_atom_site_label_1
    _geom_bond_atom_site_label_2
    _geom_bond_site_symmetry_2
    _geom_bond_distance
    _geom_bond_publ_flag
    Ru1 C31 . 1.890(2) ?
    Ru1 C30 . 1.931(2) ?
    Ru1 C32 . 1.933(2) ?
    Ru1 P1 . 2.3483(5) ?
    Ru1 Ru3 . 2.8415(2) ?
    Ru1 Ru2 . 2.8492(2) ?
    Ru2 C34 . 1.881(2) ?
    Ru2 C35 . 1.931(2) ?
    Ru2 C33 . 1.933(2) ?
    Ru2 P2 . 2.3462(5) ?
    Ru2 Ru3 . 2.8614(2) ?
    Ru3 C37 . 1.894(2) ?
    Ru3 C38 . 1.938(2) ?
    Ru3 C36 . 1.938(2) ?
    Ru3 P3 . 2.2543(5) ?
    Cl1 C40 . 1.803(2) ?
    Cl2 C42 . 1.782(3) ?
    Cl3 C44 . 1.782(3) ?
    P1 C7 . 1.8434(19) ?
    P1 C1 . 1.844(2) ?
    P1 C13 . 1.8600(19) ?
    P2 C20 . 1.8313(19) ?
    P2 C14 . 1.8518(19) ?
    P2 C13 . 1.8534(19) ?
    P3 O11 . 1.5916(16) ?
    P3 O12 . 1.6007(16) ?
    P3 O10 . 1.6050(16) ?
    O1 C30 . 1.147(2) ?
    O2 C31 . 1.148(3) ?
    O3 C32 . 1.152(2) ?
    O4 C33 . 1.150(3) ?
    O5 C34 . 1.157(3) ?
    O6 C35 . 1.143(3) ?
    O7 C36 . 1.142(3) ?
    O8 C37 . 1.141(3) ?
    O9 C38 . 1.151(3) ?
    O10 C39 . 1.433(3) ?
    O11 C41 . 1.448(3) ?
    O12 C43 . 1.439(3) ?
    C1 C6 . 1.408(3) ?
    C1 C2 . 1.410(3) ?
    C2 C3 . 1.401(3) ?
    C2 C26 . 1.507(3) ?
    C3 C4 . 1.383(3) ?
    C3 H3A . 0.9300 ?
    C4 C5 . 1.401(3) ?
    C4 H4A . 0.9300 ?
    C5 C6 . 1.384(3) ?
    C5 H5A . 0.9300 ?
    C6 H6A . 0.9300 ?
    C7 C12 . 1.400(3) ?
    C7 C8 . 1.412(3) ?
    C8 C9 . 1.399(3) ?
    C8 C27 . 1.512(3) ?
    C9 C10 . 1.392(3) ?
    C9 H9A . 0.9300 ?
    C10 C11 . 1.381(3) ?
    C10 H10A . 0.9300 ?
    C11 C12 . 1.395(3) ?
    C11 H11A . 0.9300 ?
    C12 H12A . 0.9300 ?
    C13 H13A . 0.9700 ?
    C13 H13B . 0.9700 ?
    C14 C19 . 1.395(3) ?
    C14 C15 . 1.419(3) ?
    C15 C16 . 1.404(3) ?
    C15 C28 . 1.517(3) ?
    C16 C17 . 1.382(3) ?
    C16 H16A . 0.9300 ?
    C17 C18 . 1.382(3) ?
    C17 H17A . 0.9300 ?
    C18 C19 . 1.395(3) ?
    C18 H18A . 0.9300 ?
    C19 H19A . 0.9300 ?
    C20 C25 . 1.402(3) ?
    C20 C21 . 1.414(3) ?
    C21 C22 . 1.399(3) ?
    C21 C29 . 1.507(3) ?
    C22 C23 . 1.394(3) ?
    C22 H22A . 0.9300 ?
    C23 C24 . 1.382(3) ?
    C23 H23A . 0.9300 ?
    C24 C25 . 1.392(3) ?
    C24 H24A . 0.9300 ?
    C25 H25A . 0.9300 ?
    C26 H26A . 0.9600 ?
    C26 H26B . 0.9600 ?
    C26 H26C . 0.9600 ?
    C27 H27A . 0.9600 ?
    C27 H27B . 0.9600 ?
    C27 H27C . 0.9600 ?
    C28 H28A . 0.9600 ?
    C28 H28B . 0.9600 ?
    C28 H28C . 0.9600 ?
    C29 H29A . 0.9600 ?
    C29 H29B . 0.9600 ?
    C29 H29C . 0.9600 ?
    C39 C40 . 1.502(3) ?
    C39 H39A . 0.9700 ?
    C39 H39B . 0.9700 ?
    C40 H40A . 0.9700 ?
    C40 H40B . 0.9700 ?
    C41 C42 . 1.494(3) ?
    C41 H41A . 0.9700 ?
    C41 H41B . 0.9700 ?
    C42 H42A . 0.9700 ?
    C42 H42B . 0.9700 ?
    C43 C44 . 1.516(4) ?
    C43 H43A . 0.9700 ?
    C43 H43B . 0.9700 ?
    C44 H44A . 0.9700 ?
    C44 H44B . 0.9700 ?
loop_
    _geom_angle_atom_site_label_1
    _geom_angle_atom_site_label_2
    _geom_angle_atom_site_label_3
    _geom_angle_site_symmetry_1
    _geom_angle_site_symmetry_3
    _geom_angle
    _geom_angle_publ_flag
    C31 Ru1 C30 . . 89.14(8) ?
    C31 Ru1 C32 . . 90.58(8) ?
    C30 Ru1 C32 . . 173.49(8) ?
    C31 Ru1 P1 . . 105.43(6) ?
    C30 Ru1 P1 . . 90.73(6) ?
    C32 Ru1 P1 . . 95.61(6) ?
    C31 Ru1 Ru3 . . 102.45(6) ?
    C30 Ru1 Ru3 . . 80.17(6) ?
    C32 Ru1 Ru3 . . 93.55(6) ?
    P1 Ru1 Ru3 . . 150.492(13) ?
    C31 Ru1 Ru2 . . 160.62(6) ?
    C30 Ru1 Ru2 . . 96.02(5) ?
    C32 Ru1 Ru2 . . 82.20(5) ?
    P1 Ru1 Ru2 . . 93.203(13) ?
    Ru3 Ru1 Ru2 . . 60.372(6) ?
    C34 Ru2 C35 . . 87.53(8) ?
    C34 Ru2 C33 . . 95.85(8) ?
    C35 Ru2 C33 . . 174.03(8) ?
    C34 Ru2 P2 . . 102.19(6) ?
    C35 Ru2 P2 . . 92.71(6) ?
    C33 Ru2 P2 . . 91.38(6) ?
    C34 Ru2 Ru1 . . 165.79(6) ?
    C35 Ru2 Ru1 . . 93.48(6) ?
    C33 Ru2 Ru1 . . 82.04(5) ?
    P2 Ru2 Ru1 . . 91.930(13) ?
    C34 Ru2 Ru3 . . 106.46(6) ?
    C35 Ru2 Ru3 . . 83.32(6) ?
    C33 Ru2 Ru3 . . 91.00(5) ?
    P2 Ru2 Ru3 . . 150.848(13) ?
    Ru1 Ru2 Ru3 . . 59.680(6) ?
    C37 Ru3 C38 . . 91.93(10) ?
    C37 Ru3 C36 . . 93.62(10) ?
    C38 Ru3 C36 . . 173.94(9) ?
    C37 Ru3 P3 . . 98.61(7) ?
    C38 Ru3 P3 . . 90.61(6) ?
    C36 Ru3 P3 . . 86.15(6) ?
    C37 Ru3 Ru1 . . 90.90(7) ?
    C38 Ru3 Ru1 . . 85.24(6) ?
    C36 Ru3 Ru1 . . 97.10(6) ?
    P3 Ru3 Ru1 . . 169.752(15) ?
    C37 Ru3 Ru2 . . 149.88(7) ?
    C38 Ru3 Ru2 . . 92.86(6) ?
    C36 Ru3 Ru2 . . 83.55(6) ?
    P3 Ru3 Ru2 . . 111.042(14) ?
    Ru1 Ru3 Ru2 . . 59.948(5) ?
    C7 P1 C1 . . 105.53(9) ?
    C7 P1 C13 . . 100.44(8) ?
    C1 P1 C13 . . 103.79(9) ?
    C7 P1 Ru1 . . 118.08(6) ?
    C1 P1 Ru1 . . 112.05(6) ?
    C13 P1 Ru1 . . 115.32(6) ?
    C20 P2 C14 . . 104.47(8) ?
    C20 P2 C13 . . 103.56(9) ?
    C14 P2 C13 . . 99.99(8) ?
    C20 P2 Ru2 . . 114.25(6) ?
    C14 P2 Ru2 . . 117.94(6) ?
    C13 P2 Ru2 . . 114.67(6) ?
    O11 P3 O12 . . 106.47(9) ?
    O11 P3 O10 . . 105.82(9) ?
    O12 P3 O10 . . 95.64(9) ?
    O11 P3 Ru3 . . 112.45(6) ?
    O12 P3 Ru3 . . 111.51(7) ?
    O10 P3 Ru3 . . 122.83(6) ?
    C39 O10 P3 . . 123.43(14) ?
    C41 O11 P3 . . 125.37(14) ?
    C43 O12 P3 . . 127.12(16) ?
    C6 C1 C2 . . 118.54(18) ?
    C6 C1 P1 . . 120.05(15) ?
    C2 C1 P1 . . 121.25(15) ?
    C3 C2 C1 . . 118.49(18) ?
    C3 C2 C26 . . 117.62(18) ?
    C1 C2 C26 . . 123.88(18) ?
    C4 C3 C2 . . 122.49(19) ?
    C4 C3 H3A . . 118.8 ?
    C2 C3 H3A . . 118.8 ?
    C3 C4 C5 . . 119.07(19) ?
    C3 C4 H4A . . 120.5 ?
    C5 C4 H4A . . 120.5 ?
    C6 C5 C4 . . 119.36(19) ?
    C6 C5 H5A . . 120.3 ?
    C4 C5 H5A . . 120.3 ?
    C5 C6 C1 . . 122.00(19) ?
    C5 C6 H6A . . 119.0 ?
    C1 C6 H6A . . 119.0 ?
    C12 C7 C8 . . 119.44(17) ?
    C12 C7 P1 . . 116.78(14) ?
    C8 C7 P1 . . 123.74(14) ?
    C9 C8 C7 . . 117.83(18) ?
    C9 C8 C27 . . 117.79(18) ?
    C7 C8 C27 . . 124.38(18) ?
    C10 C9 C8 . . 122.10(19) ?
    C10 C9 H9A . . 119.0 ?
    C8 C9 H9A . . 119.0 ?
    C11 C10 C9 . . 120.03(18) ?
    C11 C10 H10A . . 120.0 ?
    C9 C10 H10A . . 120.0 ?
    C10 C11 C12 . . 118.98(18) ?
    C10 C11 H11A . . 120.5 ?
    C12 C11 H11A . . 120.5 ?
    C11 C12 C7 . . 121.60(18) ?
    C11 C12 H12A . . 119.2 ?
    C7 C12 H12A . . 119.2 ?
    P2 C13 P1 . . 117.51(10) ?
    P2 C13 H13A . . 107.9 ?
    P1 C13 H13A . . 107.9 ?
    P2 C13 H13B . . 107.9 ?
    P1 C13 H13B . . 107.9 ?
    H13A C13 H13B . . 107.2 ?
    C19 C14 C15 . . 118.81(17) ?
    C19 C14 P2 . . 116.59(14) ?
    C15 C14 P2 . . 124.59(14) ?
    C16 C15 C14 . . 117.61(19) ?
    C16 C15 C28 . . 117.38(19) ?
    C14 C15 C28 . . 125.01(17) ?
    C17 C16 C15 . . 122.5(2) ?
    C17 C16 H16A . . 118.8 ?
    C15 C16 H16A . . 118.8 ?
    C18 C17 C16 . . 120.02(19) ?
    C18 C17 H17A . . 120.0 ?
    C16 C17 H17A . . 120.0 ?
    C17 C18 C19 . . 118.66(19) ?
    C17 C18 H18A . . 120.7 ?
    C19 C18 H18A . . 120.7 ?
    C18 C19 C14 . . 122.40(19) ?
    C18 C19 H19A . . 118.8 ?
    C14 C19 H19A . . 118.8 ?
    C25 C20 C21 . . 119.32(17) ?
    C25 C20 P2 . . 119.52(15) ?
    C21 C20 P2 . . 121.15(14) ?
    C22 C21 C20 . . 118.00(18) ?
    C22 C21 C29 . . 118.86(18) ?
    C20 C21 C29 . . 123.11(17) ?
    C23 C22 C21 . . 122.2(2) ?
    C23 C22 H22A . . 118.9 ?
    C21 C22 H22A . . 118.9 ?
    C24 C23 C22 . . 119.33(19) ?
    C24 C23 H23A . . 120.3 ?
    C22 C23 H23A . . 120.3 ?
    C23 C24 C25 . . 119.89(19) ?
    C23 C24 H24A . . 120.1 ?
    C25 C24 H24A . . 120.1 ?
    C24 C25 C20 . . 121.15(19) ?
    C24 C25 H25A . . 119.4 ?
    C20 C25 H25A . . 119.4 ?
    C2 C26 H26A . . 109.5 ?
    C2 C26 H26B . . 109.5 ?
    H26A C26 H26B . . 109.5 ?
    C2 C26 H26C . . 109.5 ?
    H26A C26 H26C . . 109.5 ?
    H26B C26 H26C . . 109.5 ?
    C8 C27 H27A . . 109.5 ?
    C8 C27 H27B . . 109.5 ?
    H27A C27 H27B . . 109.5 ?
    C8 C27 H27C . . 109.5 ?
    H27A C27 H27C . . 109.5 ?
    H27B C27 H27C . . 109.5 ?
    C15 C28 H28A . . 109.5 ?
    C15 C28 H28B . . 109.5 ?
    H28A C28 H28B . . 109.5 ?
    C15 C28 H28C . . 109.5 ?
    H28A C28 H28C . . 109.5 ?
    H28B C28 H28C . . 109.5 ?
    C21 C29 H29A . . 109.5 ?
    C21 C29 H29B . . 109.5 ?
    H29A C29 H29B . . 109.5 ?
    C21 C29 H29C . . 109.5 ?
    H29A C29 H29C . . 109.5 ?
    H29B C29 H29C . . 109.5 ?
    O1 C30 Ru1 . . 172.48(16) ?
    O2 C31 Ru1 . . 179.19(19) ?
    O3 C32 Ru1 . . 173.73(17) ?
    O4 C33 Ru2 . . 174.15(16) ?
    O5 C34 Ru2 . . 176.56(18) ?
    O6 C35 Ru2 . . 173.01(17) ?
    O7 C36 Ru3 . . 172.27(19) ?
    O8 C37 Ru3 . . 177.7(2) ?
    O9 C38 Ru3 . . 172.67(18) ?
    O10 C39 C40 . . 107.98(18) ?
    O10 C39 H39A . . 110.1 ?
    C40 C39 H39A . . 110.1 ?
    O10 C39 H39B . . 110.1 ?
    C40 C39 H39B . . 110.1 ?
    H39A C39 H39B . . 108.4 ?
    C39 C40 Cl1 . . 109.75(16) ?
    C39 C40 H40A . . 109.7 ?
    Cl1 C40 H40A . . 109.7 ?
    C39 C40 H40B . . 109.7 ?
    Cl1 C40 H40B . . 109.7 ?
    H40A C40 H40B . . 108.2 ?
    O11 C41 C42 . . 107.60(18) ?
    O11 C41 H41A . . 110.2 ?
    C42 C41 H41A . . 110.2 ?
    O11 C41 H41B . . 110.2 ?
    C42 C41 H41B . . 110.2 ?
    H41A C41 H41B . . 108.5 ?
    C41 C42 Cl2 . . 112.09(17) ?
    C41 C42 H42A . . 109.2 ?
    Cl2 C42 H42A . . 109.2 ?
    C41 C42 H42B . . 109.2 ?
    Cl2 C42 H42B . . 109.2 ?
    H42A C42 H42B . . 107.9 ?
    O12 C43 C44 . . 112.3(2) ?
    O12 C43 H43A . . 109.2 ?
    C44 C43 H43A . . 109.2 ?
    O12 C43 H43B . . 109.2 ?
    C44 C43 H43B . . 109.2 ?
    H43A C43 H43B . . 107.9 ?
    C43 C44 Cl3 . . 111.89(19) ?
    C43 C44 H44A . . 109.2 ?
    Cl3 C44 H44A . . 109.2 ?
    C43 C44 H44B . . 109.2 ?
    Cl3 C44 H44B . . 109.2 ?
    H44A C44 H44B . . 107.9 ?
loop_
    _geom_torsion_atom_site_label_1
    _geom_torsion_atom_site_label_2
    _geom_torsion_atom_site_label_3
    _geom_torsion_atom_site_label_4
    _geom_torsion_site_symmetry_1
    _geom_torsion_site_symmetry_2
    _geom_torsion_site_symmetry_3
    _geom_torsion_site_symmetry_4
    _geom_torsion
    _geom_torsion_publ_flag
    C31 Ru1 Ru2 C34 . . . . 43.1(3) ?
    C30 Ru1 Ru2 C34 . . . . -61.6(3) ?
    C32 Ru1 Ru2 C34 . . . . 112.1(3) ?
    P1 Ru1 Ru2 C34 . . . . -152.7(3) ?
    Ru3 Ru1 Ru2 C34 . . . . 13.5(3) ?
    C31 Ru1 Ru2 C35 . . . . -50.52(19) ?
    C30 Ru1 Ru2 C35 . . . . -155.25(8) ?
    C32 Ru1 Ru2 C35 . . . . 18.44(8) ?
    P1 Ru1 Ru2 C35 . . . . 113.67(6) ?
    Ru3 Ru1 Ru2 C35 . . . . -80.18(6) ?
    C31 Ru1 Ru2 C33 . . . . 125.52(19) ?
    C30 Ru1 Ru2 C33 . . . . 20.79(8) ?
    C32 Ru1 Ru2 C33 . . . . -165.52(8) ?
    P1 Ru1 Ru2 C33 . . . . -70.29(6) ?
    Ru3 Ru1 Ru2 C33 . . . . 95.86(6) ?
    C31 Ru1 Ru2 P2 . . . . -143.36(18) ?
    C30 Ru1 Ru2 P2 . . . . 111.91(6) ?
    C32 Ru1 Ru2 P2 . . . . -74.39(6) ?
    P1 Ru1 Ru2 P2 . . . . 20.834(17) ?
    Ru3 Ru1 Ru2 P2 . . . . -173.017(13) ?
    C31 Ru1 Ru2 Ru3 . . . . 29.66(18) ?
    C30 Ru1 Ru2 Ru3 . . . . -75.07(6) ?
    C32 Ru1 Ru2 Ru3 . . . . 98.62(6) ?
    P1 Ru1 Ru2 Ru3 . . . . -166.149(13) ?
    C31 Ru1 Ru3 C37 . . . . 17.63(10) ?
    C30 Ru1 Ru3 C37 . . . . -69.28(9) ?
    C32 Ru1 Ru3 C37 . . . . 109.01(9) ?
    P1 Ru1 Ru3 C37 . . . . -143.02(8) ?
    Ru2 Ru1 Ru3 C37 . . . . -172.05(7) ?
    C31 Ru1 Ru3 C38 . . . . -74.23(9) ?
    C30 Ru1 Ru3 C38 . . . . -161.14(8) ?
    C32 Ru1 Ru3 C38 . . . . 17.15(8) ?
    P1 Ru1 Ru3 C38 . . . . 125.12(7) ?
    Ru2 Ru1 Ru3 C38 . . . . 96.09(6) ?
    C31 Ru1 Ru3 C36 . . . . 111.39(9) ?
    C30 Ru1 Ru3 C36 . . . . 24.48(8) ?
    C32 Ru1 Ru3 C36 . . . . -157.23(8) ?
    P1 Ru1 Ru3 C36 . . . . -49.26(7) ?
    Ru2 Ru1 Ru3 C36 . . . . -78.29(6) ?
    C31 Ru1 Ru3 P3 . . . . -140.61(10) ?
    C30 Ru1 Ru3 P3 . . . . 132.49(10) ?
    C32 Ru1 Ru3 P3 . . . . -49.23(10) ?
    P1 Ru1 Ru3 P3 . . . . 58.74(9) ?
    Ru2 Ru1 Ru3 P3 . . . . 29.71(8) ?
    C31 Ru1 Ru3 Ru2 . . . . -170.32(6) ?
    C30 Ru1 Ru3 Ru2 . . . . 102.77(5) ?
    C32 Ru1 Ru3 Ru2 . . . . -78.94(5) ?
    P1 Ru1 Ru3 Ru2 . . . . 29.03(3) ?
    C34 Ru2 Ru3 C37 . . . . -160.58(15) ?
    C35 Ru2 Ru3 C37 . . . . 114.00(15) ?
    C33 Ru2 Ru3 C37 . . . . -64.18(15) ?
    P2 Ru2 Ru3 C37 . . . . 30.44(15) ?
    Ru1 Ru2 Ru3 C37 . . . . 16.00(14) ?
    C34 Ru2 Ru3 C38 . . . . 100.60(9) ?
    C35 Ru2 Ru3 C38 . . . . 15.18(9) ?
    C33 Ru2 Ru3 C38 . . . . -163.00(8) ?
    P2 Ru2 Ru3 C38 . . . . -68.38(7) ?
    Ru1 Ru2 Ru3 C38 . . . . -82.82(7) ?
    C34 Ru2 Ru3 C36 . . . . -74.50(9) ?
    C35 Ru2 Ru3 C36 . . . . -159.92(8) ?
    C33 Ru2 Ru3 C36 . . . . 21.90(9) ?
    P2 Ru2 Ru3 C36 . . . . 116.52(7) ?
    Ru1 Ru2 Ru3 C36 . . . . 102.08(6) ?
    C34 Ru2 Ru3 P3 . . . . 8.85(7) ?
    C35 Ru2 Ru3 P3 . . . . -76.57(6) ?
    C33 Ru2 Ru3 P3 . . . . 105.24(6) ?
    P2 Ru2 Ru3 P3 . . . . -160.13(3) ?
    Ru1 Ru2 Ru3 P3 . . . . -174.578(16) ?
    C34 Ru2 Ru3 Ru1 . . . . -176.58(6) ?
    C35 Ru2 Ru3 Ru1 . . . . 98.00(6) ?
    C33 Ru2 Ru3 Ru1 . . . . -80.18(6) ?
    P2 Ru2 Ru3 Ru1 . . . . 14.44(3) ?
    C31 Ru1 P1 C7 . . . . 41.43(9) ?
    C30 Ru1 P1 C7 . . . . 130.74(9) ?
    C32 Ru1 P1 C7 . . . . -50.72(9) ?
    Ru3 Ru1 P1 C7 . . . . -158.18(7) ?
    Ru2 Ru1 P1 C7 . . . . -133.19(7) ?
    C31 Ru1 P1 C1 . . . . -81.49(9) ?
    C30 Ru1 P1 C1 . . . . 7.82(9) ?
    C32 Ru1 P1 C1 . . . . -173.65(9) ?
    Ru3 Ru1 P1 C1 . . . . 78.90(7) ?
    Ru2 Ru1 P1 C1 . . . . 103.89(7) ?
    C31 Ru1 P1 C13 . . . . 160.09(9) ?
    C30 Ru1 P1 C13 . . . . -110.61(9) ?
    C32 Ru1 P1 C13 . . . . 67.93(9) ?
    Ru3 Ru1 P1 C13 . . . . -39.52(8) ?
    Ru2 Ru1 P1 C13 . . . . -14.53(7) ?
    C34 Ru2 P2 C20 . . . . -88.92(9) ?
    C35 Ru2 P2 C20 . . . . -0.86(9) ?
    C33 Ru2 P2 C20 . . . . 174.80(9) ?
    Ru1 Ru2 P2 C20 . . . . 92.72(7) ?
    Ru3 Ru2 P2 C20 . . . . 80.27(7) ?
    C34 Ru2 P2 C14 . . . . 34.39(9) ?
    C35 Ru2 P2 C14 . . . . 122.45(9) ?
    C33 Ru2 P2 C14 . . . . -61.90(9) ?
    Ru1 Ru2 P2 C14 . . . . -143.98(7) ?
    Ru3 Ru2 P2 C14 . . . . -156.42(7) ?
    C34 Ru2 P2 C13 . . . . 151.76(9) ?
    C35 Ru2 P2 C13 . . . . -120.18(9) ?
    C33 Ru2 P2 C13 . . . . 55.47(9) ?
    Ru1 Ru2 P2 C13 . . . . -26.61(7) ?
    Ru3 Ru2 P2 C13 . . . . -39.05(8) ?
    C37 Ru3 P3 O11 . . . . -117.02(10) ?
    C38 Ru3 P3 O11 . . . . -24.98(10) ?
    C36 Ru3 P3 O11 . . . . 149.90(10) ?
    Ru1 Ru3 P3 O11 . . . . 40.96(12) ?
    Ru2 Ru3 P3 O11 . . . . 68.33(7) ?
    C37 Ru3 P3 O12 . . . . 2.49(10) ?
    C38 Ru3 P3 O12 . . . . 94.54(9) ?
    C36 Ru3 P3 O12 . . . . -90.59(9) ?
    Ru1 Ru3 P3 O12 . . . . 160.47(9) ?
    Ru2 Ru3 P3 O12 . . . . -172.16(7) ?
    C37 Ru3 P3 O10 . . . . 114.83(10) ?
    C38 Ru3 P3 O10 . . . . -153.13(10) ?
    C36 Ru3 P3 O10 . . . . 21.74(10) ?
    Ru1 Ru3 P3 O10 . . . . -87.20(11) ?
    Ru2 Ru3 P3 O10 . . . . -59.83(8) ?
    O11 P3 O10 C39 . . . . -63.21(19) ?
    O12 P3 O10 C39 . . . . -172.12(18) ?
    Ru3 P3 O10 C39 . . . . 67.74(18) ?
    O12 P3 O11 C41 . . . . 52.09(19) ?
    O10 P3 O11 C41 . . . . -48.89(19) ?
    Ru3 P3 O11 C41 . . . . 174.49(15) ?
    O11 P3 O12 C43 . . . . -82.9(2) ?
    O10 P3 O12 C43 . . . . 25.5(2) ?
    Ru3 P3 O12 C43 . . . . 154.15(18) ?
    C7 P1 C1 C6 . . . . 131.77(16) ?
    C13 P1 C1 C6 . . . . 26.60(18) ?
    Ru1 P1 C1 C6 . . . . -98.46(15) ?
    C7 P1 C1 C2 . . . . -52.89(18) ?
    C13 P1 C1 C2 . . . . -158.06(16) ?
    Ru1 P1 C1 C2 . . . . 76.88(16) ?
    C6 C1 C2 C3 . . . . -1.3(3) ?
    P1 C1 C2 C3 . . . . -176.74(15) ?
    C6 C1 C2 C26 . . . . 178.31(19) ?
    P1 C1 C2 C26 . . . . 2.9(3) ?
    C1 C2 C3 C4 . . . . -0.4(3) ?
    C26 C2 C3 C4 . . . . 179.9(2) ?
    C2 C3 C4 C5 . . . . 1.7(3) ?
    C3 C4 C5 C6 . . . . -1.2(3) ?
    C4 C5 C6 C1 . . . . -0.6(3) ?
    C2 C1 C6 C5 . . . . 1.9(3) ?
    P1 C1 C6 C5 . . . . 177.35(15) ?
    C1 P1 C7 C12 . . . . 130.80(15) ?
    C13 P1 C7 C12 . . . . -121.58(15) ?
    Ru1 P1 C7 C12 . . . . 4.65(17) ?
    C1 P1 C7 C8 . . . . -51.49(18) ?
    C13 P1 C7 C8 . . . . 56.13(17) ?
    Ru1 P1 C7 C8 . . . . -177.64(13) ?
    C12 C7 C8 C9 . . . . 0.4(3) ?
    P1 C7 C8 C9 . . . . -177.22(15) ?
    C12 C7 C8 C27 . . . . 179.29(19) ?
    P1 C7 C8 C27 . . . . 1.6(3) ?
    C7 C8 C9 C10 . . . . 0.9(3) ?
    C27 C8 C9 C10 . . . . -178.0(2) ?
    C8 C9 C10 C11 . . . . -1.4(3) ?
    C9 C10 C11 C12 . . . . 0.5(3) ?
    C10 C11 C12 C7 . . . . 0.8(3) ?
    C8 C7 C12 C11 . . . . -1.3(3) ?
    P1 C7 C12 C11 . . . . 176.55(15) ?
    C20 P2 C13 P1 . . . . -103.00(12) ?
    C14 P2 C13 P1 . . . . 149.33(11) ?
    Ru2 P2 C13 P1 . . . . 22.14(13) ?
    C7 P1 C13 P2 . . . . 126.57(11) ?
    C1 P1 C13 P2 . . . . -124.43(11) ?
    Ru1 P1 C13 P2 . . . . -1.50(13) ?
    C20 P2 C14 C19 . . . . 135.20(16) ?
    C13 P2 C14 C19 . . . . -117.87(16) ?
    Ru2 P2 C14 C19 . . . . 7.10(18) ?
    C20 P2 C14 C15 . . . . -43.81(19) ?
    C13 P2 C14 C15 . . . . 63.13(18) ?
    Ru2 P2 C14 C15 . . . . -171.90(14) ?
    C19 C14 C15 C16 . . . . -0.9(3) ?
    P2 C14 C15 C16 . . . . 178.10(16) ?
    C19 C14 C15 C28 . . . . 179.6(2) ?
    P2 C14 C15 C28 . . . . -1.4(3) ?
    C14 C15 C16 C17 . . . . -0.2(3) ?
    C28 C15 C16 C17 . . . . 179.3(2) ?
    C15 C16 C17 C18 . . . . 0.8(4) ?
    C16 C17 C18 C19 . . . . -0.2(3) ?
    C17 C18 C19 C14 . . . . -0.9(3) ?
    C15 C14 C19 C18 . . . . 1.5(3) ?
    P2 C14 C19 C18 . . . . -177.58(17) ?
    C14 P2 C20 C25 . . . . 128.42(16) ?
    C13 P2 C20 C25 . . . . 24.15(17) ?
    Ru2 P2 C20 C25 . . . . -101.27(15) ?
    C14 P2 C20 C21 . . . . -52.72(17) ?
    C13 P2 C20 C21 . . . . -157.00(15) ?
    Ru2 P2 C20 C21 . . . . 77.59(16) ?
    C25 C20 C21 C22 . . . . -3.8(3) ?
    P2 C20 C21 C22 . . . . 177.39(15) ?
    C25 C20 C21 C29 . . . . 177.93(18) ?
    P2 C20 C21 C29 . . . . -0.9(3) ?
    C20 C21 C22 C23 . . . . 1.4(3) ?
    C29 C21 C22 C23 . . . . 179.8(2) ?
    C21 C22 C23 C24 . . . . 1.3(3) ?
    C22 C23 C24 C25 . . . . -1.5(3) ?
    C23 C24 C25 C20 . . . . -0.9(3) ?
    C21 C20 C25 C24 . . . . 3.6(3) ?
    P2 C20 C25 C24 . . . . -177.51(16) ?
    C31 Ru1 C30 O1 . . . . 26.9(13) ?
    C32 Ru1 C30 O1 . . . . 114.4(14) ?
    P1 Ru1 C30 O1 . . . . -78.5(13) ?
    Ru3 Ru1 C30 O1 . . . . 129.7(13) ?
    Ru2 Ru1 C30 O1 . . . . -171.8(13) ?
    C30 Ru1 C31 O2 . . . . 144(15) ?
    C32 Ru1 C31 O2 . . . . -29(15) ?
    P1 Ru1 C31 O2 . . . . -125(15) ?
    Ru3 Ru1 C31 O2 . . . . 65(15) ?
    Ru2 Ru1 C31 O2 . . . . 39(15) ?
    C31 Ru1 C32 O3 . . . . -22.0(16) ?
    C30 Ru1 C32 O3 . . . . -109.4(16) ?
    P1 Ru1 C32 O3 . . . . 83.6(16) ?
    Ru3 Ru1 C32 O3 . . . . -124.5(16) ?
    Ru2 Ru1 C32 O3 . . . . 176.1(16) ?
    C34 Ru2 C33 O4 . . . . -46.4(17) ?
    C35 Ru2 C33 O4 . . . . -170.7(13) ?
    P2 Ru2 C33 O4 . . . . 56.0(17) ?
    Ru1 Ru2 C33 O4 . . . . 147.8(17) ?
    Ru3 Ru2 C33 O4 . . . . -153.1(17) ?
    C35 Ru2 C34 O5 . . . . -44(3) ?
    C33 Ru2 C34 O5 . . . . 141(3) ?
    P2 Ru2 C34 O5 . . . . 48(3) ?
    Ru1 Ru2 C34 O5 . . . . -138(3) ?
    Ru3 Ru2 C34 O5 . . . . -126(3) ?
    C34 Ru2 C35 O6 . . . . 39.2(15) ?
    C33 Ru2 C35 O6 . . . . 163.9(12) ?
    P2 Ru2 C35 O6 . . . . -62.9(15) ?
    Ru1 Ru2 C35 O6 . . . . -155.0(15) ?
    Ru3 Ru2 C35 O6 . . . . 146.1(15) ?
    C37 Ru3 C36 O7 . . . . -73.4(15) ?
    C38 Ru3 C36 O7 . . . . 82.8(18) ?
    P3 Ru3 C36 O7 . . . . 25.0(15) ?
    Ru1 Ru3 C36 O7 . . . . -164.8(15) ?
    Ru2 Ru3 C36 O7 . . . . 136.7(15) ?
    C38 Ru3 C37 O8 . . . . 104(6) ?
    C36 Ru3 C37 O8 . . . . -78(6) ?
    P3 Ru3 C37 O8 . . . . -165(6) ?
    Ru1 Ru3 C37 O8 . . . . 19(6) ?
    Ru2 Ru3 C37 O8 . . . . 5(6) ?
    C37 Ru3 C38 O9 . . . . 48.1(16) ?
    C36 Ru3 C38 O9 . . . . -108.2(17) ?
    P3 Ru3 C38 O9 . . . . -50.5(16) ?
    Ru1 Ru3 C38 O9 . . . . 138.8(16) ?
    Ru2 Ru3 C38 O9 . . . . -161.6(16) ?
    P3 O10 C39 C40 . . . . 170.33(15) ?
    O10 C39 C40 Cl1 . . . . -60.7(2) ?
    P3 O11 C41 C42 . . . . 169.99(16) ?
    O11 C41 C42 Cl2 . . . . -70.8(2) ?
    P3 O12 C43 C44 . . . . -87.7(3) ?
    O12 C43 C44 Cl3 . . . . -56.7(3) ?
loop_
    _geom_hbond_atom_site_label_D
    _geom_hbond_atom_site_label_H
    _geom_hbond_atom_site_label_A
    _geom_hbond_site_symmetry_A
    _geom_hbond_distance_DH
    _geom_hbond_distance_HA
    _geom_hbond_distance_DA
    _geom_hbond_angle_DHA
    _geom_hbond_publ_flag
    C11 H11A O1 1_655 0.9300 2.5700 3.204(3) 126.00 yes
_iucr_refine_instructions_details
;
TITL iak109m in P2(1) (100K)
CELL 0.71073  10.1705  20.7490  12.3584  90.000 109.241  90.000
ZERR    2.00   0.0006   0.0012   0.0007   0.000   0.001   0.000
LATT -1
SYMM -X, 0.5+Y, -Z
SFAC C H O P CL RU
UNIT 88 84 24 6 6 6
SIZE 0.089 0.303 0.627
L.S. 10
BOND $H
FMAP 2 1 60
PLAN 20
OMIT -4 55
ACTA
CONF
WGHT      0.0205      0.6778
FVAR       0.44419
RU1   6    0.944298    0.325120    0.809961    11.00000    0.00896    0.01019 =
         0.00947    0.00001    0.00188   -0.00107
RU2   6    0.765192    0.257429    0.616918    11.00000    0.00989    0.01045 =
         0.00997   -0.00079    0.00238   -0.00169
RU3   6    0.788240    0.218119    0.844371    11.00000    0.01346    0.01283 =
         0.01105    0.00087    0.00359   -0.00329
CL1   5    0.275919    0.024810    0.675792    11.00000    0.02681    0.02720 =
         0.02680    0.00118    0.00155   -0.01272
CL2   5    0.701468   -0.022315    0.586682    11.00000    0.07817    0.04787 =
         0.02648    0.00353    0.01620    0.00711
CL3   5    0.492379    0.177613    1.099000    11.00000    0.06052    0.06106 =
         0.05136   -0.02320    0.03163   -0.02334
P1    4    0.971008    0.412650    0.698552    11.00000    0.01020    0.00935 =
         0.01022   -0.00042    0.00210   -0.00029
P2    4    0.846414    0.316525    0.489900    11.00000    0.00951    0.01081 =
         0.00951   -0.00049    0.00197    0.00008
P3    4    0.667673    0.126660    0.841993    11.00000    0.01325    0.01385 =
         0.01745    0.00325    0.00349   -0.00183
O1    3    0.722639    0.400256    0.877170    11.00000    0.01752    0.02150 =
         0.02513   -0.00086    0.01048    0.00084
O2    3    1.140221    0.351669    1.050848    11.00000    0.02516    0.03732 =
         0.01511   -0.00441   -0.00221   -0.00069
O3    3    1.176180    0.242731    0.770205    11.00000    0.01787    0.01832 =
         0.02754   -0.00407    0.00844    0.00054
O4    3    0.557995    0.365983    0.614762    11.00000    0.01612    0.02169 =
         0.02518   -0.00280    0.00506    0.00301
O5    3    0.551400    0.170205    0.452538    11.00000    0.02009    0.02402 =
         0.02472   -0.00615    0.00248   -0.00768
O6    3    0.969439    0.147208    0.624761    11.00000    0.02197    0.01961 =
         0.02183   -0.00279    0.00305    0.00474
O7    3    0.502735    0.282557    0.797363    11.00000    0.02834    0.02054 =
         0.05404    0.00568    0.02355    0.00452
O8    3    0.877324    0.248498    1.098560    11.00000    0.05297    0.05245 =
         0.01606   -0.00615    0.00973   -0.01671
O9    3    1.052622    0.136149    0.883179    11.00000    0.02202    0.03159 =
         0.03014    0.01291    0.00863    0.00709
O10   3    0.502878    0.121071    0.777749    11.00000    0.01989    0.02408 =
         0.02129    0.00107    0.00319   -0.00523
O11   3    0.734734    0.065975    0.801106    11.00000    0.02283    0.01438 =
         0.03879   -0.00325    0.01459   -0.00349
O12   3    0.662221    0.109442    0.966702    11.00000    0.02749    0.02882 =
         0.02383    0.00664    0.01053   -0.00681
C1    1    0.867318    0.483024    0.712989    11.00000    0.01415    0.01038 =
         0.01467    0.00204    0.00641    0.00011
C2    1    0.910907    0.522841    0.810824    11.00000    0.01781    0.01404 =
         0.01710    0.00097    0.00637   -0.00118
C3    1    0.824003    0.573576    0.819352    11.00000    0.02160    0.01357 =
         0.02107   -0.00287    0.01110   -0.00166
AFIX  43
H3A   2    0.852086    0.599768    0.884003    11.00000   -1.20000
AFIX   0
C4    1    0.698039    0.586191    0.735286    11.00000    0.02128    0.01433 =
         0.02703    0.00511    0.01381    0.00560
AFIX  43
H4A   2    0.643780    0.620948    0.742483    11.00000   -1.20000
AFIX   0
C5    1    0.653300    0.545887    0.639136    11.00000    0.01475    0.01819 =
         0.02005    0.00780    0.00635    0.00368
AFIX  43
H5A   2    0.568106    0.553136    0.582371    11.00000   -1.20000
AFIX   0
C6    1    0.737071    0.495190    0.629423    11.00000    0.01486    0.01539 =
         0.01520    0.00109    0.00329   -0.00075
AFIX  43
H6A   2    0.706438    0.468329    0.565774    11.00000   -1.20000
AFIX   0
C7    1    1.148260    0.443664    0.722761    11.00000    0.01037    0.01350 =
         0.01273   -0.00325    0.00452   -0.00158
C8    1    1.178059    0.497361    0.664621    11.00000    0.01657    0.01194 =
         0.01388   -0.00250    0.00438   -0.00072
C9    1    1.317849    0.514059    0.687543    11.00000    0.02111    0.01578 =
         0.01930    0.00109    0.00859   -0.00423
AFIX  43
H9A   2    1.339277    0.549665    0.650786    11.00000   -1.20000
AFIX   0
C10   1    1.425888    0.479096    0.763590    11.00000    0.01185    0.01977 =
         0.02265   -0.00222    0.00766   -0.00343
AFIX  43
H10A  2    1.517848    0.490903    0.775705    11.00000   -1.20000
AFIX   0
C11   1    1.396613    0.426881    0.821067    11.00000    0.01329    0.01815 =
         0.01680   -0.00142    0.00451    0.00094
AFIX  43
H11A  2    1.468252    0.403507    0.872505    11.00000   -1.20000
AFIX   0
C12   1    1.257918    0.409723    0.800800    11.00000    0.01339    0.01284 =
         0.01547   -0.00096    0.00518   -0.00112
AFIX  43
H12A  2    1.237801    0.374900    0.840069    11.00000   -1.20000
AFIX   0
C13   1    0.913495    0.397898    0.541389    11.00000    0.01591    0.01178 =
         0.01046   -0.00040    0.00219   -0.00244
AFIX  23
H13A  2    0.841210    0.428931    0.504717    11.00000   -1.20000
H13B  2    0.991631    0.406784    0.515123    11.00000   -1.20000
AFIX   0
C14   1    0.720057    0.337454    0.348025    11.00000    0.01458    0.01257 =
         0.01020   -0.00063    0.00077    0.00142
C15   1    0.755987    0.365848    0.257069    11.00000    0.01779    0.01583 =
         0.01322   -0.00139    0.00172    0.00107
C16   1    0.648198    0.376976    0.153411    11.00000    0.02852    0.02779 =
         0.01259    0.00289    0.00539    0.00367
AFIX  43
H16A  2    0.669826    0.395677    0.092983    11.00000   -1.20000
AFIX   0
C17   1    0.511115    0.361183    0.137772    11.00000    0.02303    0.03339 =
         0.01619    0.00250   -0.00370    0.00483
AFIX  43
H17A  2    0.442710    0.368829    0.067517    11.00000   -1.20000
AFIX   0
C18   1    0.475692    0.334041    0.226480    11.00000    0.01594    0.02307 =
         0.02049   -0.00150    0.00010    0.00228
AFIX  43
H18A  2    0.383723    0.323366    0.216875    11.00000   -1.20000
AFIX   0
C19   1    0.580660    0.322974    0.330740    11.00000    0.01619    0.01603 =
         0.01605   -0.00082    0.00299    0.00143
AFIX  43
H19A  2    0.556845    0.305300    0.390914    11.00000   -1.20000
AFIX   0
C20   1    0.991552    0.278653    0.457171    11.00000    0.01377    0.01254 =
         0.01174    0.00255    0.00522    0.00264
C21   1    0.969128    0.226689    0.379117    11.00000    0.01805    0.01326 =
         0.01245    0.00263    0.00482    0.00198
C22   1    1.084091    0.201894    0.354641    11.00000    0.02214    0.01851 =
         0.01899   -0.00220    0.00706    0.00361
AFIX  43
H22A  2    1.070514    0.168332    0.302209    11.00000   -1.20000
AFIX   0
C23   1    1.218292    0.225804    0.406203    11.00000    0.01615    0.03047 =
         0.02875    0.00090    0.01022    0.00810
AFIX  43
H23A  2    1.292535    0.208963    0.387149    11.00000   -1.20000
AFIX   0
C24   1    1.239944    0.274810    0.485965    11.00000    0.01209    0.03092 =
         0.02691   -0.00162    0.00578    0.00079
AFIX  43
H24A  2    1.329393    0.290434    0.522245    11.00000   -1.20000
AFIX   0
C25   1    1.127653    0.300732    0.511885    11.00000    0.01456    0.02099 =
         0.01570   -0.00136    0.00239   -0.00086
AFIX  43
H25A  2    1.143160    0.333260    0.566441    11.00000   -1.20000
AFIX   0
C26   1    1.045831    0.513962    0.907880    11.00000    0.02045    0.02233 =
         0.01958   -0.00900   -0.00069    0.00310
AFIX 137
H26A  2    1.036780    0.531380    0.977046    11.00000   -1.50000
H26B  2    1.119255    0.535986    0.890213    11.00000   -1.50000
H26C  2    1.067412    0.468865    0.918211    11.00000   -1.50000
AFIX   0
C27   1    1.069111    0.537312    0.577654    11.00000    0.01921    0.01903 =
         0.02369    0.00890    0.00199   -0.00199
AFIX 137
H27A  2    1.112869    0.573637    0.555482    11.00000   -1.50000
H27B  2    1.001534    0.552219    0.610812    11.00000   -1.50000
H27C  2    1.023743    0.511452    0.511439    11.00000   -1.50000
AFIX   0
C28   1    0.902307    0.384638    0.262883    11.00000    0.02249    0.02240 =
         0.01657    0.00353    0.00773   -0.00037
AFIX 137
H28A  2    0.898731    0.407407    0.194347    11.00000   -1.50000
H28B  2    0.957992    0.346525    0.269771    11.00000   -1.50000
H28C  2    0.942794    0.411874    0.328209    11.00000   -1.50000
AFIX   0
C29   1    0.827356    0.198273    0.319248    11.00000    0.01819    0.01628 =
         0.01788   -0.00425    0.00565   -0.00055
AFIX 137
H29A  2    0.837367    0.158765    0.282291    11.00000   -1.50000
H29B  2    0.772880    0.228167    0.262959    11.00000   -1.50000
H29C  2    0.781506    0.189785    0.374356    11.00000   -1.50000
AFIX   0
C30   1    0.798024    0.369923    0.846771    11.00000    0.01166    0.01606 =
         0.01255    0.00121    0.00101   -0.00364
C31   1    1.065727    0.342072    0.959815    11.00000    0.01487    0.01722 =
         0.01860   -0.00090    0.00516   -0.00071
C32   1    1.084024    0.271616    0.780054    11.00000    0.01554    0.01259 =
         0.01249   -0.00011    0.00229   -0.00437
C33   1    0.638162    0.325767    0.621848    11.00000    0.01383    0.01940 =
         0.01276   -0.00216    0.00362   -0.00502
C34   1    0.629812    0.203901    0.516778    11.00000    0.01470    0.01939 =
         0.01600    0.00021    0.00458   -0.00028
C35   1    0.897679    0.188819    0.629182    11.00000    0.01667    0.01678 =
         0.01166   -0.00113    0.00157   -0.00409
C36   1    0.611469    0.262323    0.811242    11.00000    0.02583    0.01339 =
         0.02623   -0.00026    0.01368   -0.00489
C37   1    0.843126    0.235816    1.003425    11.00000    0.02663    0.02607 =
         0.02118    0.00107    0.00907   -0.00781
C38   1    0.955989    0.168757    0.862777    11.00000    0.01935    0.02280 =
         0.01662    0.00469    0.00515   -0.00564
C39   1    0.439676    0.123867    0.655668    11.00000    0.02413    0.02709 =
         0.02124    0.00324    0.00348   -0.00202
AFIX  23
H39A  2    0.486098    0.094285    0.619343    11.00000   -1.20000
H39B  2    0.447424    0.167068    0.628383    11.00000   -1.20000
AFIX   0
C40   1    0.289133    0.105601    0.626750    11.00000    0.01776    0.02227 =
         0.02313    0.00076    0.00190   -0.00125
AFIX  23
H40A  2    0.243200    0.108045    0.544508    11.00000   -1.20000
H40B  2    0.243214    0.135439    0.663061    11.00000   -1.20000
AFIX   0
C41   1    0.688188   -0.000054    0.799921    11.00000    0.02484    0.01254 =
         0.02919    0.00176    0.00535   -0.00325
AFIX  23
H41A  2    0.588259   -0.002673    0.762207    11.00000   -1.20000
H41B  2    0.709868   -0.015964    0.877656    11.00000   -1.20000
AFIX   0
C42   1    0.761967   -0.039332    0.736403    11.00000    0.03390    0.01937 =
         0.02866    0.00287    0.00712    0.00290
AFIX  23
H42A  2    0.748040   -0.084718    0.748022    11.00000   -1.20000
H42B  2    0.861070   -0.030580    0.767188    11.00000   -1.20000
AFIX   0
C43   1    0.557476    0.072286    0.993378    11.00000    0.03490    0.03433 =
         0.03377    0.00799    0.01696   -0.01052
AFIX  23
H43A  2    0.599148    0.051154    1.066756    11.00000   -1.20000
H43B  2    0.522964    0.039090    0.935695    11.00000   -1.20000
AFIX   0
C44   1    0.436498    0.113509    0.998271    11.00000    0.03576    0.05103 =
         0.03101   -0.01108    0.01685   -0.01761
AFIX  23
H44A  2    0.370575    0.086738    1.019337    11.00000   -1.20000
H44B  2    0.389138    0.131331    0.922889    11.00000   -1.20000
HKLF 4
REM  iak109m in P2(1) (100K)
REM R1 =  0.0159 for  11085 Fo > 4sig(Fo)  and  0.0161 for all  11176 data
REM    590 parameters refined using      1 restraints
END
WGHT      0.0205      0.6778
REM Highest difference peak  0.779,  deepest hole -0.502,  1-sigma level  0.054
Q1    1   0.5384  0.1119  0.7184  11.00000  0.05    0.78
Q2    1   0.4034  0.1792  1.0153  11.00000  0.05    0.70
Q3    1   0.3602  0.1996  1.0631  11.00000  0.05    0.50
Q4    1   0.4069  0.1519  0.7001  11.00000  0.05    0.41
Q5    1   0.5857  0.1055  0.9136  11.00000  0.05    0.35
Q6    1   0.7186 -0.0697  0.5801  11.00000  0.05    0.31
Q7    1   0.7857  0.1794  0.8997  11.00000  0.05    0.28
Q8    1   0.2534  0.0572  0.6954  11.00000  0.05    0.25
Q9    1   0.6465  0.3379  0.3364  11.00000  0.05    0.25
Q10   1   0.8596  0.3194  0.8044  11.00000  0.05    0.25
Q11   1   0.9978  0.3267  0.9486  11.00000  0.05    0.24
Q12   1   1.1516  0.2181  0.3834  11.00000  0.05    0.24
Q13   1   1.0568  0.3521  0.8986  11.00000  0.05    0.23
Q14   1   0.7476  0.2189  0.7135  11.00000  0.05    0.23
Q15   1   1.1740  0.2964  0.4656  11.00000  0.05    0.23
Q16   1   0.6555  0.3228  0.3243  11.00000  0.05    0.23
Q17   1   0.5198  0.3207  0.6986  11.00000  0.05    0.22
Q18   1   0.7031  0.1591  0.8197  11.00000  0.05    0.22
Q19   1   1.2188  0.2625  0.4233  11.00000  0.05    0.22
Q20   1   1.0278  0.3259  0.8155  11.00000  0.05    0.22
;
