# Supplementary material for: [μ-Bis(di-o-tolyl­phosphan­yl)methane-1:2κ2 P:P′]nona­carbonyl-1κ3 C,2κ3 C,3κ3 C-[tris­(2-chloro­eth­yl) phosphite-3κP]-triangulo-triruthenium(0)
Source: Acta Crystallogr Sect E Struct Rep Online. 2012 May 31;68(Pt 6):m838–9. doi: 10.1107/S1600536812023707 (PMC3379179; doi:10.1107/S1600536812023707)
Supplement: Supplementary file 2 [file e-68-0m838-Isup2.hkl]

# 
# h,k,l, Fc-squared, Fo-squared, sigma(Fo-squared) and status flag 
# 
data_I
_shelx_title ' iak109m in P2(1) (100K)' 
_shelx_refln_list_code          4 
_shelx_F_calc_maximum      233.95 
_exptl_crystal_F_000      1260.00 
_reflns_d_resolution_high  0.7698 
 
loop_ 
 _symmetry_equiv_pos_as_xyz 
 'x, y, z' 
 '-x, y+1/2, -z' 
 
_cell_length_a    10.1705 
_cell_length_b    20.7490 
_cell_length_c    12.3584 
_cell_angle_alpha  90.000 
_cell_angle_beta  109.241 
_cell_angle_gamma  90.000 
 
_shelx_F_squared_multiplier     1.000 
 
loop_ 
 _refln_index_h 
 _refln_index_k 
 _refln_index_l 
 _refln_F_squared_calc 
 _refln_F_squared_meas 
 _refln_F_squared_sigma 
 _refln_observed_status 
   2 -26   0     2326.59     2329.57     86.82 o 
   3 -26   0      280.70      288.61     28.45 o 
   2 -25   0      101.75       96.35     18.81 o 
   3 -25   0     3900.59     4136.41    130.19 o 
   4 -25   0     1974.85     1993.72     78.88 o 
   1 -24   0      744.66      757.97     40.46 o 
   2 -24   0     4173.07     4477.70    134.30 o 
   3 -24   0      580.98      542.76     34.83 o 
   4 -24   0      943.80      967.62     48.24 o 
   1 -23   0     1762.38     1884.12     69.11 o 
   2 -23   0      223.38      283.85     24.82 o 
   3 -23   0     7350.96     7341.39    205.62 o 
   6 -23   0       34.09       32.21     12.36 o 
   0 -22   0     1972.88     1968.66     71.03 o 
   1 -22   0     1620.87     1741.57     63.78 o 
   2 -22   0     7339.84     7424.01    202.58 o 
   3 -22   0     2343.73     2360.88     81.48 o 
   5 -22   0      744.01      760.98     39.45 o 
   6 -22   0      440.16      456.65     31.82 o 
   7 -22   0      442.64      476.93     34.43 o 
   1 -21   0     3230.98     3310.32    160.81 o 
   2 -21   0      990.27     1012.96     45.24 o 
   4 -21   0     2445.55     2432.46     78.89 o 
   5 -21   0      648.39      667.97     36.09 o 
   6 -21   0     1745.91     1782.38     67.35 o 
   7 -21   0     2583.19     2544.45     89.44 o 
   0 -20   0    11769.88    11154.26    295.94 o 
   1 -20   0      170.22      198.91     13.44 o 
   2 -20   0     3610.23     3580.06    107.36 o 
   3 -20   0      559.05      565.10     28.75 o 
   4 -20   0     2453.53     2456.90     80.25 o 
   5 -20   0     2512.14     2456.97     82.84 o 
   6 -20   0      351.16      382.33     29.15 o 
   7 -20   0     1275.74     1222.76     56.50 o 
   8 -20   0     1910.98     1910.09     76.60 o 
   1 -19   0     6562.98     6580.77    126.26 o 
   2 -19   0     2637.07     2667.53     56.48 o 
   3 -19   0      958.97     1058.75     41.29 o 
   4 -19   0     2110.08     2070.82     69.98 o 
   5 -19   0     1801.90     1801.07     65.48 o 
   6 -19   0     3315.46     3183.72    101.88 o 
   7 -19   0     1028.07     1069.52     50.25 o 
   8 -19   0       39.73       34.16     13.94 o 
   0 -18   0     3631.72     3917.57    109.85 o 
   1 -18   0     1651.16     1594.21     39.29 o 
   2 -18   0     1291.30     1282.28     33.23 o 
   3 -18   0      140.10      138.89     14.68 o 
   4 -18   0       36.23       35.48     10.74 o 
   5 -18   0     2219.49     2175.12     74.14 o 
   6 -18   0     1900.63     1954.22     71.08 o 
   7 -18   0     3126.94     2886.12     99.88 o 
   8 -18   0     1227.25     1145.56     55.66 o 
   9 -18   0       48.22       47.97     16.24 o 
   1 -17   0     2940.67     2983.04     48.94 o 
   2 -17   0     1410.23     1385.53     34.79 o 
   3 -17   0      124.12      122.41      9.68 o 
   4 -17   0      193.35      181.09     17.14 o 
   5 -17   0     1662.01     1663.85     62.44 o 
   6 -17   0     3183.49     3131.41    101.00 o 
   7 -17   0      478.55      489.79     33.86 o 
   8 -17   0      159.30      122.69     20.39 o 
   9 -17   0     1817.44     1743.84     54.41 o 
   0 -16   0     4836.19     5051.27    133.60 o 
   1 -16   0     4362.50     4426.72     69.31 o 
   2 -16   0      315.82      302.94     13.46 o 
   3 -16   0      895.23      974.82     27.19 o 
   4 -16   0     1787.17     1802.21     63.93 o 
   5 -16   0      203.97      213.74     20.29 o 
   6 -16   0     2521.14     2507.55     86.23 o 
   7 -16   0     1949.23     1804.03     51.20 o 
   8 -16   0      522.43      527.74     26.09 o 
   9 -16   0      578.09      563.00     28.22 o 
  10 -16   0     2917.32     2860.77     75.36 o 
   1 -15   0     6776.05     6956.43    122.45 o 
   2 -15   0       94.48       79.77     12.47 o 
   3 -15   0      543.30      553.97     18.76 o 
   4 -15   0     4729.55     4734.67    133.54 o 
   5 -15   0      466.39      470.75     28.63 o 
   6 -15   0      997.34      976.00     33.70 o 
   7 -15   0      749.43      694.95     28.53 o 
   8 -15   0      356.81      388.58     22.54 o 
   9 -15   0      168.25      148.79     17.27 o 
  10 -15   0      404.06      385.60     24.73 o 
   0 -14   0     9004.95     8738.77    223.21 o 
   1 -14   0      486.44      488.95     11.04 o 
   2 -14   0      826.86      844.03     28.10 o 
   3 -14   0     2597.11     2615.93     81.15 o 
   4 -14   0      426.53      428.85     28.62 o 
   5 -14   0     2787.49     2740.07     62.61 o 
   6 -14   0     2165.51     2000.43     52.32 o 
   7 -14   0      561.97      580.78     26.16 o 
   8 -14   0      143.60      145.62     16.07 o 
   9 -14   0     1420.85     1371.69     48.99 o 
  10 -14   0     4221.08     4154.71     96.55 o 
   1 -13   0      270.94      312.05      8.30 o 
   2 -13   0     5036.37     4919.72     93.52 o 
   3 -13   0     7820.78     7474.13    194.17 o 
   4 -13   0     3652.63     3641.37     75.58 o 
   5 -13   0     2450.88     2496.75     57.08 o 
   6 -13   0     1234.70     1177.26     36.93 o 
   7 -13   0      271.43      269.87     17.44 o 
   8 -13   0     1176.89     1129.36     38.72 o 
   9 -13   0     2423.58     2447.84     79.73 o 
  10 -13   0      318.00      319.09     22.04 o 
   0 -12   0     5601.30     5395.93     96.38 o 
   1 -12   0     8896.71     9119.52    155.56 o 
   2 -12   0     1091.71      993.72     36.80 o 
   3 -12   0      569.70      619.04     21.12 o 
   4 -12   0     1703.15     1716.00     58.95 o 
   5 -12   0     1453.42     1498.04     56.13 o 
   6 -12   0     1721.24     1726.35     46.25 o 
   7 -12   0      263.24      274.94     17.19 o 
   8 -12   0     2046.82     1951.03     53.87 o 
   9 -12   0     2853.67     2754.44     74.71 o 
  10 -12   0     2611.72     2444.96     65.60 o 
  11 -12   0     1102.12     1183.00     47.21 o 
   1 -11   0     4339.06     4234.11     98.22 o 
   2 -11   0     6451.46     6525.35    160.46 o 
   3 -11   0     2053.47     2123.56     55.30 o 
   4 -11   0     4082.46     4200.70    114.53 o 
   5 -11   0    10699.37    10617.37    266.79 o 
   6 -11   0     2631.72     2747.33     61.77 o 
   7 -11   0     4021.09     3925.69     84.01 o 
   8 -11   0     1270.94     1298.38     40.85 o 
   9 -11   0      889.16      899.04     34.27 o 
  10 -11   0       47.40       47.57     13.06 o 
  11 -11   0      581.00      562.45     28.90 o 
   0 -10   0    12270.86    12141.35    287.68 o 
   1 -10   0    11116.13    10886.39    151.50 o 
   2 -10   0      323.84      350.19     14.88 o 
   3 -10   0     2791.28     2784.46     45.59 o 
   4 -10   0      795.44      754.16     34.40 o 
   5 -10   0     1555.93     1505.69     55.64 o 
   6 -10   0     1749.34     1831.50     47.31 o 
   7 -10   0     2569.72     2582.64     61.80 o 
   8 -10   0     5228.47     5103.79    105.87 o 
   9 -10   0     1545.43     1471.26     45.72 o 
  10 -10   0     1910.37     1850.20     54.08 o 
  11 -10   0     1588.25     1630.28     51.71 o 
   1  -9   0     2110.50     2156.47     32.09 o 
   2  -9   0     2137.12     2049.89     33.73 o 
   3  -9   0     3092.06     3078.53     48.91 o 
   4  -9   0     1978.69     1835.54     40.53 o 
   5  -9   0      208.76      201.76     17.63 o 
   6  -9   0     6019.76     6073.15    113.92 o 
   7  -9   0     5497.40     5323.83    107.07 o 
   8  -9   0     3773.74     3768.66     82.68 o 
   9  -9   0     1175.84     1152.66     38.74 o 
  10  -9   0     1319.10     1218.64     41.28 o 
  11  -9   0       71.74       85.94     14.10 o 
   0  -8   0     9437.16     9526.33    231.16 o 
   1  -8   0     2717.79     2671.42     38.03 o 
   2  -8   0    22413.69    21955.45    778.87 o 
   3  -8   0     3823.76     4246.71     78.54 o 
   4  -8   0     3334.42     3457.16     53.96 o 
   5  -8   0     1639.18     1574.78     28.85 o 
   6  -8   0      377.85      380.77     16.52 o 
   7  -8   0     1461.91     1507.32     32.91 o 
   8  -8   0     4621.90     4480.86     96.56 o 
   9  -8   0     5495.51     5476.38    126.05 o 
  10  -8   0      293.91      303.65     20.12 o 
  11  -8   0      528.46      480.97     26.13 o 
   1  -7   0    11106.01    11725.73    158.14 o 
   2  -7   0     3555.38     4033.52     72.68 o 
   3  -7   0    16358.65    15038.45    204.36 o 
   4  -7   0     4611.30     4417.40     56.15 o 
   5  -7   0     1554.09     1521.15     34.01 o 
   6  -7   0     1043.77     1068.36     58.10 o 
   7  -7   0     5313.96     5307.33     70.68 o 
   8  -7   0     4735.87     4538.13    110.58 o 
   9  -7   0     1104.79     1151.19     37.66 o 
  10  -7   0     2438.66     2453.61     63.25 o 
  11  -7   0      756.66      721.48     31.67 o 
  12  -7   0       78.80       70.14     13.35 o 
   0  -6   0     3106.60     3369.22     80.53 o 
   1  -6   0     1350.27     1415.15     19.63 o 
   2  -6   0    31153.69    31795.37    736.51 o 
   3  -6   0     5328.13     5275.73     87.46 o 
   4  -6   0     3652.07     3937.60     59.59 o 
   5  -6   0     9840.15     9128.30    158.71 o 
   6  -6   0     1523.55     1465.18     42.95 o 
   7  -6   0     1499.44     1536.12     26.97 o 
   8  -6   0     5028.60     4901.05     68.79 o 
   9  -6   0     7382.08     7314.37    164.29 o 
  10  -6   0     2743.18     2684.04     67.12 o 
  11  -6   0     1138.74     1124.81     39.82 o 
  12  -6   0     1262.93     1123.65     41.24 o 
   1  -5   0     6118.85     5919.66    180.86 o 
   2  -5   0     2536.36     2813.74     49.38 o 
   3  -5   0     7185.59     7135.83    122.24 o 
   4  -5   0     9710.33     9036.89    127.74 o 
   5  -5   0     1068.07     1023.54     27.68 o 
   6  -5   0     1246.79     1320.15     34.06 o 
   7  -5   0     3926.17     3995.08     57.40 o 
   8  -5   0     2924.37     2947.58     52.77 o 
   9  -5   0     1701.60     1704.52     31.52 o 
  10  -5   0     3281.19     3268.35     97.37 o 
  11  -5   0     4185.17     4118.90    118.50 o 
  12  -5   0     1304.66     1329.97     44.94 o 
   0  -4   0     7012.56     7258.83    175.16 o 
   1  -4   0     5192.75     5428.50     74.06 o 
   2  -4   0    47724.16    48073.56    803.80 o 
   3  -4   0     8341.45     8553.31    144.99 o 
   4  -4   0     4462.41     4120.48     53.50 o 
   5  -4   0     8087.32     8317.37    145.84 o 
   6  -4   0     3489.29     3338.09     47.22 o 
   7  -4   0      829.56      832.76     18.11 o 
   8  -4   0     2114.65     2103.06     36.56 o 
   9  -4   0     5244.13     5153.09     72.15 o 
  10  -4   0     4230.80     4248.13     74.35 o 
  11  -4   0      539.91      552.70     26.51 o 
  12  -4   0      289.46      310.48     30.33 o 
   1  -3   0    26510.36    26821.69    458.94 o 
   2  -3   0     1115.26     1274.17     23.46 o 
   3  -3   0    16395.78    16876.89    295.68 o 
   4  -3   0    12813.79    12399.54    149.64 o 
   5  -3   0     6915.84     6657.35    120.84 o 
   6  -3   0     3266.98     3325.93     47.10 o 
   7  -3   0     3294.40     3188.41     47.37 o 
   8  -3   0     2923.90     2999.23     45.20 o 
   9  -3   0       56.08       78.20      7.26 o 
  10  -3   0     1180.56     1186.21     25.97 o 
  11  -3   0     1827.58     1822.40     51.72 o 
  12  -3   0     3112.08     3093.92     75.99 o 
   1  -2   0    24038.51    23696.03    468.56 o 
   2  -2   0     1257.38     1410.42     20.98 o 
   3  -2   0    23200.19    22130.58    261.25 o 
   4  -2   0     4425.05     4045.79     86.01 o 
   5  -2   0    10633.46    10988.04    148.71 o 
   6  -2   0     3141.74     3009.50     44.21 o 
   7  -2   0    15157.73    14928.63    180.83 o 
   8  -2   0      244.87      246.91     10.34 o 
   9  -2   0     3956.53     3879.38     57.64 o 
  10  -2   0     1980.40     1987.19     36.43 o 
  11  -2   0     3590.89     3541.65     71.44 o 
  12  -2   0      215.30      250.75     19.55 o 
   2  -1   0     6393.46     6620.14     91.99 o 
   3  -1   0     1164.13     1213.47     20.62 o 
   4  -1   0     1030.95     1183.24     79.34 o 
   5  -1   0    12748.91    12979.13    157.46 o 
   6  -1   0    16423.15    15487.28    186.40 o 
   7  -1   0      452.72      489.53     13.46 o 
   8  -1   0     2250.17     2340.30     37.80 o 
   9  -1   0     1065.26     1083.54     23.45 o 
  10  -1   0     3331.36     3274.76     59.76 o 
  11  -1   0      137.56      133.36     11.79 o 
  12  -1   0     1628.71     1673.14     86.65 o 
   1   0   0    11407.34    11735.18    193.71 o 
   2   0   0     6643.98     7424.97    101.63 o 
   3   0   0     1093.46      959.44     15.32 o 
   5   0   0       43.88       50.36      4.43 o 
   6   0   0     2087.76     2148.78     33.32 o 
   7   0   0     6930.09     6977.81     90.79 o 
   8   0   0      637.62      624.88     16.21 o 
   9   0   0       55.30       56.72      6.34 o 
  10   0   0     2779.30     2672.04     51.36 o 
  11   0   0     4325.80     4374.96     65.88 o 
  12   0   0      127.29       98.85     13.22 o 
   2   1   0     6600.48     6762.27     92.19 o 
   3   1   0     1063.97     1134.36     17.64 o 
   4   1   0      989.01     1059.19     55.43 o 
   5   1   0    12985.25    13155.23    157.38 o 
   6   1   0    16321.27    15420.80    186.16 o 
   7   1   0      431.23      485.05     13.34 o 
   8   1   0     2163.31     2247.53     37.33 o 
   9   1   0     1031.92     1058.76     26.70 o 
  10   1   0     3272.66     3283.37     59.56 o 
  11   1   0      118.04      124.68      9.91 o 
  12   1   0     1472.11     1478.25     44.96 o 
   0   2   0    39088.50    40481.92    934.08 o 
   1   2   0    24080.36    23489.82    313.84 o 
   2   2   0     1027.15     1150.72     30.68 o 
   3   2   0    23816.07    22745.75    451.08 o 
   4   2   0     4304.67     3920.85     51.55 o 
   5   2   0    10781.50    11285.31    135.25 o 
   6   2   0     3341.46     3162.77     44.36 o 
   7   2   0    14893.51    14693.54    180.35 o 
   8   2   0      294.57      316.06     11.71 o 
   9   2   0     3918.09     3836.40     65.54 o 
  10   2   0     1990.26     2015.11     36.39 o 
  11   2   0     3591.16     3615.74     65.63 o 
  12   2   0      217.89      193.60     18.39 o 
   1   3   0    27164.31    27501.80    493.98 o 
   2   3   0      985.09     1153.33     23.69 o 
   3   3   0    16344.88    16787.29    474.39 o 
   4   3   0    13225.16    12658.57    195.89 o 
   5   3   0     7232.21     6860.60     85.56 o 
   6   3   0     3310.03     3280.09     46.64 o 
   7   3   0     3300.11     3266.63     47.34 o 
   8   3   0     2691.90     2755.13     50.24 o 
   9   3   0       39.02       39.88      5.68 o 
  10   3   0     1140.27     1204.98     26.08 o 
  11   3   0     1827.46     1803.73     40.51 o 
  12   3   0     3099.91     3107.33     75.71 o 
   0   4   0     7327.91     7674.18    122.89 o 
   1   4   0     4787.23     5067.80     87.89 o 
   2   4   0    48384.70    47605.97    634.57 o 
   3   4   0     8455.51     8436.29    114.54 o 
   4   4   0     4317.68     4056.21     81.68 o 
   5   4   0     8008.00     8298.85    145.39 o 
   6   4   0     3408.28     3279.24     52.98 o 
   7   4   0      784.76      798.06     17.67 o 
   8   4   0     2143.77     2178.89     35.53 o 
   9   4   0     5129.95     5022.13     70.93 o 
  10   4   0     4332.01     4431.53     74.71 o 
  11   4   0      534.32      531.56     25.88 o 
  12   4   0      277.75      243.37     20.39 o 
   1   5   0     5654.96     5590.28     77.77 o 
   2   5   0     2490.83     2754.13     43.81 o 
   3   5   0     7371.47     7126.88     85.29 o 
   4   5   0     9795.30     9201.57    124.64 o 
   5   5   0      961.94      909.93     20.42 o 
   6   5   0     1217.59     1321.79     23.04 o 
   7   5   0     4104.55     4190.42     56.96 o 
   8   5   0     2906.98     2888.81     44.42 o 
   9   5   0     1700.78     1699.87     31.22 o 
  10   5   0     3230.71     3238.38     75.78 o 
  11   5   0     4229.57     4107.40     92.15 o 
  12   5   0     1287.48     1301.05     44.39 o 
   0   6   0     3038.97     3295.74     57.31 o 
   1   6   0     1462.18     1522.03     23.56 o 
   2   6   0    31068.18    31758.06    520.55 o 
   3   6   0     5217.20     4876.78     94.40 o 
   4   6   0     3666.94     4025.59     51.45 o 
   5   6   0     9960.08     9424.47    158.94 o 
   6   6   0     1435.32     1387.94     27.00 o 
   7   6   0     1474.32     1475.60     26.21 o 
   8   6   0     5066.03     4963.00     67.78 o 
   9   6   0     7460.96     7414.29    128.77 o 
  10   6   0     2800.08     2722.41     67.06 o 
  11   6   0     1187.71     1151.25     49.24 o 
  12   6   0     1267.31     1125.16     41.05 o 
   1   7   0    11036.39    11391.62    154.20 o 
   2   7   0     3519.35     3950.97     70.07 o 
   3   7   0    16267.01    14775.46    199.59 o 
   4   7   0     4282.39     4074.83     63.59 o 
   5   7   0     1512.02     1536.72     28.81 o 
   6   7   0     1004.15     1043.39     21.75 o 
   7   7   0     4942.18     4888.67     67.74 o 
   8   7   0     4772.49     4590.60     63.53 o 
   9   7   0     1054.42     1108.93     59.55 o 
  10   7   0     2539.10     2407.16     62.68 o 
  11   7   0      807.39      759.73     32.15 o 
  12   7   0       73.90       85.11     13.75 o 
   0   8   0     9887.29    10087.88    291.07 o 
   1   8   0     2506.87     2399.76     46.66 o 
   2   8   0    21756.30    20954.46    347.74 o 
   3   8   0     3713.33     4208.99     76.19 o 
   4   8   0     3467.26     3630.32     54.38 o 
   5   8   0     1563.72     1497.58     28.48 o 
   6   8   0      417.09      436.70     12.20 o 
   7   8   0     1538.90     1571.45     26.80 o 
   8   8   0     4814.30     4834.49     77.09 o 
   9   8   0     5479.91     5461.09    112.41 o 
  10   8   0      311.12      271.71     36.85 o 
  11   8   0      540.93      535.65     27.43 o 
   1   9   0     2044.68     2031.25     33.22 o 
   2   9   0     2003.29     1906.01     32.37 o 
   3   9   0     2968.64     2975.48     60.61 o 
   4   9   0     2048.24     1924.29     61.74 o 
   5   9   0      210.07      209.21      7.25 o 
   6   9   0     6013.90     5990.29     87.48 o 
   7   9   0     5582.49     5436.21    112.11 o 
   8   9   0     3791.48     3707.70     82.25 o 
   9   9   0     1187.54     1159.41     38.75 o 
  10   9   0     1289.43     1145.60     41.42 o 
  11   9   0       53.54       61.61     12.86 o 
   0  10   0    12031.64    12486.70    285.80 o 
   1  10   0    11214.68    11178.34    184.27 o 
   2  10   0      350.98      398.27     14.49 o 
   3  10   0     2760.49     2730.15     56.85 o 
   4  10   0      863.19      924.21     37.15 o 
   5  10   0     1633.83     1571.58     36.58 o 
   6  10   0     1847.45     1908.27     36.57 o 
   7  10   0     2631.75     2620.49     47.75 o 
   8  10   0     5250.35     5146.83    106.17 o 
   9  10   0     1583.26     1517.36     46.15 o 
  10  10   0     1877.81     1833.73     54.01 o 
  11  10   0     1586.22     1607.85     51.36 o 
   1  11   0     4265.78     4084.66     60.99 o 
   2  11   0     6336.42     6295.90    113.41 o 
   3  11   0     2022.81     2046.02     46.22 o 
   4  11   0     3940.02     4021.24     84.48 o 
   5  11   0    10936.65    10566.69    469.91 o 
   6  11   0     2500.25     2554.00     46.78 o 
   7  11   0     3916.60     3782.78     83.34 o 
   8  11   0     1239.44     1235.09     40.12 o 
   9  11   0      828.36      858.42     33.56 o 
  10  11   0       45.93       35.62     10.31 o 
  11  11   0      561.56      541.92     34.75 o 
   0  12   0     5650.71     5528.42    136.24 o 
   1  12   0     8863.70     9043.85    125.55 o 
   2  12   0     1168.01     1088.99     21.75 o 
   3  12   0      553.86      622.14     15.88 o 
   4  12   0     1715.00     1716.85     38.85 o 
   5  12   0     1516.36     1530.60     36.91 o 
   6  12   0     1738.68     1767.57     35.43 o 
   7  12   0      195.39      197.50     20.42 o 
   8  12   0     2085.43     1999.23     92.62 o 
   9  12   0     2902.85     2782.45     70.03 o 
  10  12   0     2487.81     2344.38     64.69 o 
  11  12   0     1078.86     1096.43     41.96 o 
   1  13   0      264.87      290.12      9.91 o 
   2  13   0     5072.11     5091.01     74.70 o 
   3  13   0     7755.24     7754.47    110.44 o 
   4  13   0     3668.15     3703.66     59.71 o 
   5  13   0     2342.64     2332.26     43.51 o 
   6  13   0     1294.73     1279.45     38.08 o 
   7  13   0      266.17      269.63     17.70 o 
   8  13   0     1166.38     1162.88     39.09 o 
   9  13   0     2396.54     2343.17    128.17 o 
  10  13   0      300.05      326.37     22.25 o 
   0  14   0     9222.67     8762.44    211.80 o 
   1  14   0      451.47      417.00     15.93 o 
   2  14   0      878.09      884.37     19.78 o 
   3  14   0     2715.56     2751.28     45.83 o 
   4  14   0      490.58      500.74     15.40 o 
   5  14   0     2822.61     2713.14     48.73 o 
   6  14   0     2182.13     2086.65     53.11 o 
   7  14   0      577.14      637.37     27.15 o 
   8  14   0      147.90      130.09     15.20 o 
   9  14   0     1434.02     1328.28     44.94 o 
  10  14   0     4200.24     4058.47     95.98 o 
   1  15   0     6648.37     6626.75    119.74 o 
   2  15   0       79.45       69.73      6.27 o 
   3  15   0      513.23      540.13     15.67 o 
   4  15   0     4816.73     4893.49     76.06 o 
   5  15   0      461.05      458.69     21.13 o 
   6  15   0     1066.19     1046.08     62.26 o 
   7  15   0      756.36      663.00     32.45 o 
   8  15   0      416.27      403.31     30.78 o 
   9  15   0      199.10      180.41     18.42 o 
  10  15   0      411.58      372.51     27.61 o 
   0  16   0     4737.95     4667.17    127.14 o 
   1  16   0     4511.54     4489.73     84.07 o 
   2  16   0      274.54      256.82     11.84 o 
   3  16   0      968.11      994.30     22.89 o 
   4  16   0     1934.53     1927.67     37.03 o 
   5  16   0      217.70      230.71     15.54 o 
   6  16   0     2668.47     2614.95     63.51 o 
   7  16   0     1953.21     1817.93     51.61 o 
   8  16   0      489.05      466.69     25.00 o 
   9  16   0      609.20      550.21     28.30 o 
  10  16   0     2826.59     2800.27     75.11 o 
   1  17   0     2806.82     2818.52     59.88 o 
   2  17   0     1400.85     1462.42     68.63 o 
   3  17   0      126.03      131.68      8.85 o 
   4  17   0      173.57      172.62     10.28 o 
   5  17   0     1744.93     1708.13     46.47 o 
   6  17   0     3198.11     3161.62     73.93 o 
   7  17   0      528.41      530.36     25.96 o 
   8  17   0      131.87      107.48     14.73 o 
   9  17   0     1812.88     1836.86     55.47 o 
   0  18   0     3606.93     3592.76    104.40 o 
   1  18   0     1544.87     1487.79     49.08 o 
   2  18   0     1292.27     1319.86     49.06 o 
   3  18   0      134.72      130.52     10.97 o 
   4  18   0       61.55       62.27      9.41 o 
   5  18   0     2156.00     2095.04     59.68 o 
   6  18   0     1880.32     1813.77     51.34 o 
   7  18   0     3191.46     3086.41     74.49 o 
   8  18   0     1255.29     1172.60     51.34 o 
   9  18   0       45.32       51.45     12.38 o 
   1  19   0     6655.08     6533.56    119.74 o 
   2  19   0     2533.08     2540.97     56.71 o 
   3  19   0      945.64     1019.15     30.38 o 
   4  19   0     2132.59     2127.99     78.55 o 
   5  19   0     1755.17     1775.16     48.87 o 
   6  19   0     3205.22     3120.62     74.53 o 
   7  19   0      947.43      927.10     86.57 o 
   8  19   0       55.55       68.68     12.88 o 
   0  20   0    11950.06    11623.22    278.20 o 
   1  20   0      151.38      192.80     13.07 o 
   2  20   0     3519.40     3513.63    183.29 o 
   3  20   0      541.35      571.68     35.76 o 
   4  20   0     2507.07     2612.35     90.90 o 
   5  20   0     2553.23     2544.69     92.51 o 
   6  20   0      354.55      355.43     32.56 o 
   7  20   0     1316.31     1283.58     64.09 o 
   8  20   0     1918.98     1878.96     83.54 o 
   1  21   0     3240.97     3251.06    105.95 o 
   2  21   0     1070.19     1035.27     31.37 o 
   3  21   0     5152.80     5107.71    148.35 o 
   4  21   0     2496.67     2456.13     89.08 o 
   5  21   0      610.38      631.48     41.65 o 
   6  21   0     1734.58     1569.29     72.51 o 
   7  21   0     2481.08     2388.93     96.01 o 
   0  22   0     2042.43     1942.25     68.02 o 
   1  22   0     1610.63     1614.29     42.64 o 
   2  22   0     7309.18     7248.29    196.50 o 
   3  22   0     2335.97     2313.62     84.53 o 
   4  22   0      703.00      676.53     41.75 o 
   5  22   0      823.80      840.21     48.72 o 
   6  22   0      428.51      431.36     37.08 o 
   7  22   0      462.55      492.36     40.00 o 
   1  23   0     1803.81     1782.11     45.99 o 
   2  23   0      212.42      222.69     24.12 o 
   3  23   0     7295.47     7356.29    201.97 o 
   4  23   0     3028.88     3118.34    107.41 o 
   5  23   0        7.74        6.39     12.11 o 
   6  23   0       25.94       25.71     14.25 o 
   0  24   0      624.99      598.44     34.39 o 
   1  24   0      675.29      593.98     35.96 o 
   2  24   0     4195.76     4178.42    130.12 o 
   3  24   0      648.80      622.36     39.78 o 
   4  24   0      890.88      893.30     51.40 o 
   5  24   0     1065.88     1115.10     59.19 o 
   1  25   0     2311.44     2336.82     82.39 o 
   2  25   0       82.61      103.08     19.27 o 
   3  25   0     3910.77     4018.58    129.17 o 
   4  25   0     2006.54     2128.05     84.28 o 
   1  26   0      408.72      460.86     32.48 o 
   2  26   0     2342.48     2299.86     85.16 o 
   3  26   0      288.02      332.59     30.69 o 
  -3 -26   1     1450.22     1574.55     66.67 o 
   1 -26   1      962.04     1025.94     53.24 o 
   2 -26   1      530.81      503.30     36.75 o 
  -4 -25   1     2555.16     2631.48     92.67 o 
  -3 -25   1     1021.83     1001.70     48.71 o 
   1 -25   1     1067.32     1046.53     52.53 o 
   2 -25   1     2743.49     2809.13     99.16 o 
   3 -25   1      608.49      591.66     38.62 o 
   4 -25   1      382.32      379.00     30.93 o 
  -3 -24   1     5267.20     5389.40    158.28 o 
  -2 -24   1        1.68        7.34     10.17 o 
   0 -24   1       50.72       66.81     15.94 o 
   1 -24   1     1266.17     1299.76     57.61 o 
   2 -24   1      158.31      167.54     22.73 o 
   3 -24   1     3574.29     3538.78    116.40 o 
   4 -24   1     2628.89     2711.40     95.90 o 
   5 -24   1      945.85      962.49     49.75 o 
  -3 -23   1     1775.01     1826.18     68.58 o 
  -2 -23   1     2477.76     2503.56     84.66 o 
  -1 -23   1      772.02      824.23     40.46 o 
   0 -23   1        2.62       10.67     10.31 o 
   1 -23   1     1367.52     1327.03     56.70 o 
   2 -23   1     4839.29     5085.56    151.90 o 
   3 -23   1     1886.87     1893.27     73.21 o 
   4 -23   1      437.49      394.04     30.23 o 
   6 -23   1      273.31      268.52     25.17 o 
  -7 -22   1      243.11      247.78     25.56 o 
  -6 -22   1     1172.37     1228.82     54.36 o 
  -5 -22   1      119.36      136.31     19.17 o 
  -2 -22   1      639.99      707.02     36.48 o 
  -1 -22   1     1426.48     1472.77     41.00 o 
   0 -22   1      182.95      197.03     20.99 o 
   1 -22   1     3580.90     3668.58    115.30 o 
   2 -22   1      465.17      510.78     32.19 o 
   3 -22   1     4319.71     4552.81    136.83 o 
   4 -22   1     1036.46      944.50     47.23 o 
   5 -22   1      943.02      935.84     44.03 o 
   6 -22   1     1262.99     1313.52     55.61 o 
  -8 -21   1      482.66      508.56     37.34 o 
  -7 -21   1      790.99      720.36     42.83 o 
  -6 -21   1     1147.48     1162.03     52.07 o 
  -5 -21   1     1420.77     1395.35     56.02 o 
  -4 -21   1     2009.96     2088.13     70.28 o 
  -2 -21   1     4119.22     4091.93    160.05 o 
  -1 -21   1      162.14      201.89     13.94 o 
   0 -21   1     3911.31     4119.72    121.26 o 
   1 -21   1     3651.86     3799.50    114.02 o 
   2 -21   1     6026.19     5968.96    169.69 o 
   3 -21   1       24.35       29.89     11.47 o 
   4 -21   1     1331.87     1290.87     50.69 o 
   5 -21   1      641.07      581.66     33.43 o 
   6 -21   1      712.21      761.90     40.70 o 
   7 -21   1     1514.70     1594.86     65.20 o 
  -8 -20   1      561.24      556.53     38.77 o 
  -7 -20   1      195.37      182.39     24.01 o 
  -6 -20   1     2994.88     2908.41     96.56 o 
  -5 -20   1     1221.76     1308.06     52.42 o 
  -4 -20   1     1752.63     1732.91     63.16 o 
  -2 -20   1     1812.34     1605.59     63.39 o 
  -1 -20   1     3034.57     3086.30     68.18 o 
   0 -20   1     1764.31     1744.86     44.28 o 
   1 -20   1     1892.98     1829.83     65.77 o 
   2 -20   1     2240.29     2184.33     74.38 o 
   3 -20   1     1711.18     1732.68     43.58 o 
   4 -20   1      482.84      465.63     27.40 o 
   5 -20   1      954.09     1013.28     44.57 o 
   6 -20   1     4436.93     4402.29    128.40 o 
   7 -20   1     7235.65     7117.98    196.34 o 
   8 -20   1        8.21       22.87     13.86 o 
  -9 -19   1     2039.29     1951.92     79.69 o 
  -8 -19   1      253.01      222.14     24.80 o 
  -7 -19   1     3477.49     3389.38    112.67 o 
  -6 -19   1     3683.33     3684.11    114.56 o 
  -5 -19   1     2739.21     2706.03     88.53 o 
  -4 -19   1      184.67      200.78     18.73 o 
  -3 -19   1      674.78      699.62     34.64 o 
  -2 -19   1      297.11      276.69     22.80 o 
  -1 -19   1     2776.62     2739.33     60.28 o 
   0 -19   1     3775.33     4087.02    113.66 o 
   1 -19   1     4180.54     4133.18     84.26 o 
   2 -19   1      595.40      591.64     20.46 o 
   3 -19   1      635.54      617.82     29.83 o 
   4 -19   1     2490.61     2553.87     81.22 o 
   5 -19   1     2336.25     2327.49     76.51 o 
   6 -19   1     1235.41     1230.25     53.48 o 
   7 -19   1     1150.02     1085.88     51.61 o 
   8 -19   1     2964.96     2802.92     98.49 o 
  -9 -18   1       23.60       46.07     15.83 o 
  -8 -18   1      775.79      771.40     44.51 o 
  -7 -18   1      278.48      287.12     26.31 o 
  -6 -18   1     1233.94     1208.83     53.19 o 
  -5 -18   1     3286.50     3305.35    102.26 o 
  -4 -18   1      465.68      453.17     27.48 o 
  -3 -18   1      329.59      283.38     14.62 o 
  -2 -18   1     3589.98     3531.44    147.40 o 
  -1 -18   1     3303.05     3386.03     71.37 o 
   0 -18   1     5042.50     5155.05    101.75 o 
   1 -18   1      678.02      676.42     17.33 o 
   2 -18   1     1471.09     1430.49     35.49 o 
   3 -18   1      362.35      397.57     23.63 o 
   4 -18   1      950.11      963.41     40.85 o 
   5 -18   1     1443.59     1480.01     57.43 o 
   6 -18   1     3256.60     3181.50     99.50 o 
   7 -18   1     1410.89     1400.99     44.41 o 
   8 -18   1      338.55      330.70     21.69 o 
  -9 -17   1      264.93      304.34     29.16 o 
  -8 -17   1      211.12      237.74     25.84 o 
  -7 -17   1     3558.21     3481.88    113.39 o 
  -6 -17   1     2382.35     2402.79     83.27 o 
  -5 -17   1       81.80      102.15     16.43 o 
  -4 -17   1     2062.57     2128.59     65.36 o 
  -3 -17   1     1467.63     1494.50     37.55 o 
  -2 -17   1     1001.73     1015.50     72.84 o 
  -1 -17   1     4960.48     5000.30     94.07 o 
   0 -17   1     2347.61     2360.32     39.76 o 
   1 -17   1     4393.56     4340.69     68.73 o 
   2 -17   1      357.15      390.81     20.96 o 
   3 -17   1     3704.97     3661.36    100.76 o 
   4 -17   1     2560.39     2533.21     78.07 o 
   5 -17   1     1316.76     1332.73     39.19 o 
   6 -17   1     1929.63     1926.08     58.24 o 
   7 -17   1     1605.49     1568.55     47.52 o 
   8 -17   1     1438.30     1397.80     45.74 o 
   9 -17   1     1287.89     1331.56     45.97 o 
 -10 -16   1      184.70      197.30     27.70 o 
  -9 -16   1       99.75      111.58     20.83 o 
  -8 -16   1     2111.71     2063.28     79.48 o 
  -7 -16   1       10.71       21.00     12.16 o 
  -6 -16   1     1686.18     1779.94     67.15 o 
  -5 -16   1     1612.33     1603.97     60.02 o 
  -4 -16   1     1215.98     1218.61     37.65 o 
  -3 -16   1     4436.44     4425.56     86.76 o 
  -2 -16   1     3328.58     3311.76    114.47 o 
  -1 -16   1     2360.08     2290.51     67.19 o 
   0 -16   1      685.92      707.51     16.53 o 
   1 -16   1      392.42      386.56     11.95 o 
   2 -16   1     5841.53     5908.78    110.09 o 
   3 -16   1     3683.74     3684.48    103.09 o 
   4 -16   1     3051.96     3091.31     91.00 o 
   5 -16   1     5235.47     5149.70    103.81 o 
   6 -16   1     3594.13     3506.23     79.47 o 
   7 -16   1     1147.43     1097.69     38.02 o 
   8 -16   1      754.05      736.43     31.47 o 
   9 -16   1     1157.10     1162.03     41.97 o 
 -10 -15   1      898.33      918.09     41.75 o 
  -9 -15   1      638.96      573.62     28.12 o 
  -8 -15   1     1863.32     1818.55     72.51 o 
  -7 -15   1     4665.23     4621.95    137.88 o 
  -6 -15   1      103.90       97.97     16.67 o 
  -5 -15   1      427.83      450.35     18.45 o 
  -4 -15   1     4640.82     4773.59     91.80 o 
  -3 -15   1     1170.32     1201.18     31.17 o 
  -2 -15   1     2636.12     2479.29     94.81 o 
  -1 -15   1     7083.49     7354.88    105.22 o 
   0 -15   1     3548.50     3490.48     62.41 o 
   1 -15   1     1265.56     1220.80     24.19 o 
   2 -15   1       99.09      116.22      8.56 o 
   3 -15   1    11613.55    11438.84    285.85 o 
   4 -15   1     3444.77     3456.25     73.56 o 
   5 -15   1     2637.70     2626.23     61.56 o 
   6 -15   1     1604.49     1549.91     45.23 o 
   7 -15   1      435.73      414.19     22.30 o 
   8 -15   1      221.74      221.92     18.46 o 
   9 -15   1      598.23      574.79     28.55 o 
  10 -15   1     3364.17     3295.62     83.34 o 
 -10 -14   1      199.37      162.62     18.61 o 
  -9 -14   1      345.26      312.32     21.04 o 
  -8 -14   1      122.96      127.10     15.11 o 
  -7 -14   1     1135.82     1089.37     36.92 o 
  -6 -14   1     2339.20     2298.31     78.74 o 
  -5 -14   1      262.81      322.30     15.02 o 
  -4 -14   1     2356.40     2321.24     86.29 o 
  -3 -14   1     7977.90     8334.47    256.43 o 
  -2 -14   1     7724.31     7448.70    191.20 o 
  -1 -14   1     1513.80     1626.46     34.48 o 
   0 -14   1     2893.47     2854.37     45.01 o 
   1 -14   1     3506.84     3580.79     46.93 o 
   2 -14   1     4963.26     5058.32    130.88 o 
   3 -14   1       32.74       45.78      7.46 o 
   4 -14   1    10195.19    10302.80    186.63 o 
   5 -14   1     4870.07     4968.16     98.97 o 
   6 -14   1      248.03      258.90     16.78 o 
   7 -14   1      321.59      309.27     18.97 o 
   8 -14   1      967.59      947.35     35.63 o 
   9 -14   1     5062.46     4814.60    108.46 o 
  10 -14   1      211.11      223.59     20.16 o 
 -11 -13   1      229.02      236.30     22.75 o 
 -10 -13   1      582.19      551.10     28.46 o 
  -9 -13   1     1291.74     1248.13     42.49 o 
  -8 -13   1     2141.56     2074.50     55.67 o 
  -7 -13   1      664.46      658.22     27.36 o 
  -6 -13   1      929.36      889.42     29.52 o 
  -5 -13   1      962.36      976.46     27.56 o 
  -4 -13   1     2234.00     2303.98     53.14 o 
  -3 -13   1       37.88       50.81      6.98 o 
  -2 -13   1     1127.48     1156.86     23.51 o 
  -1 -13   1    14873.77    15315.30    255.68 o 
   0 -13   1     2265.72     2500.30     40.98 o 
   1 -13   1     2891.01     2865.49     51.17 o 
   2 -13   1      570.88      613.39     25.93 o 
   3 -13   1    10049.41    10097.81    201.84 o 
   4 -13   1     6949.86     6989.89    129.93 o 
   5 -13   1     2365.57     2246.37     55.25 o 
   6 -13   1     4511.71     4409.99     91.82 o 
   7 -13   1      997.19      968.34     33.83 o 
   8 -13   1     4489.92     4323.50     94.50 o 
   9 -13   1     2433.66     2440.41     64.95 o 
  10 -13   1     7037.26     6853.85    140.76 o 
 -11 -12   1      106.30      139.66     18.28 o 
 -10 -12   1      195.86      177.68     20.53 o 
  -9 -12   1      134.44      129.70     15.52 o 
  -8 -12   1      697.30      645.88     28.23 o 
  -7 -12   1      418.75      453.48     22.09 o 
  -6 -12   1     1082.79     1064.94     26.34 o 
  -5 -12   1     3805.44     3695.47     75.41 o 
  -4 -12   1     8603.00     8914.87    290.69 o 
  -3 -12   1     3142.61     3185.98    124.09 o 
  -2 -12   1    10221.84    10237.48    229.93 o 
  -1 -12   1     5078.70     5482.45     96.33 o 
   0 -12   1     1080.81     1041.91     18.88 o 
   1 -12   1     2721.65     2815.90     49.86 o 
   2 -12   1     6257.58     6359.32     93.52 o 
   3 -12   1      629.39      679.87     16.81 o 
   4 -12   1     9937.25    10181.34    147.09 o 
   5 -12   1    11392.52    11273.36    198.51 o 
   6 -12   1     4676.42     4756.73     97.85 o 
   7 -12   1     2815.00     2695.88     64.92 o 
   8 -12   1     2646.20     2577.45     64.47 o 
   9 -12   1     7002.52     6927.91    136.94 o 
  10 -12   1       59.28       71.48     13.70 o 
 -11 -11   1      634.26      690.25     31.92 o 
 -10 -11   1     1362.05     1246.63     43.46 o 
  -9 -11   1      285.45      274.45     18.99 o 
  -8 -11   1      485.66      487.86     23.94 o 
  -7 -11   1     2323.89     2350.44     45.61 o 
  -6 -11   1      547.53      549.72     17.60 o 
  -5 -11   1     1816.04     1767.04     41.81 o 
  -4 -11   1     4779.18     5094.45     96.32 o 
  -3 -11   1     3316.97     3295.55     65.72 o 
  -2 -11   1       47.59       45.58      3.91 o 
  -1 -11   1    23993.56    23992.40    403.41 o 
   0 -11   1    14331.51    14298.19    195.72 o 
   1 -11   1    10958.61    10923.22    189.85 o 
   2 -11   1      625.96      605.97     14.93 o 
   3 -11   1    11808.52    11692.73    164.87 o 
   4 -11   1      422.23      407.83     12.23 o 
   5 -11   1     2146.51     2258.91     73.37 o 
   6 -11   1     3298.48     3402.02     72.98 o 
   7 -11   1     2131.03     2124.12     56.05 o 
   8 -11   1     5981.36     5732.91    117.30 o 
   9 -11   1     1304.79     1247.57     41.74 o 
  10 -11   1     3519.76     3377.96     82.02 o 
  11 -11   1      787.42      792.46     52.25 o 
 -11 -10   1      513.04      495.46     26.83 o 
 -10 -10   1      377.62      359.38     22.20 o 
  -9 -10   1      793.69      827.87     32.54 o 
  -8 -10   1     4695.35     4549.21    102.35 o 
  -7 -10   1      146.58      140.59     10.22 o 
  -6 -10   1     3675.75     3756.91     63.58 o 
  -5 -10   1     2096.23     2051.65     34.78 o 
  -4 -10   1    10257.94     9875.19    166.52 o 
  -3 -10   1     7248.65     7138.87    181.75 o 
  -2 -10   1      703.44      770.35     35.32 o 
  -1 -10   1     2397.24     2369.58     37.91 o 
   0 -10   1     3471.28     3299.19     50.29 o 
   1 -10   1     1758.76     2017.91     31.74 o 
   2 -10   1    10799.49    10453.21    145.10 o 
   3 -10   1     1680.74     1866.06     33.32 o 
   4 -10   1     2562.92     2724.66     45.43 o 
   5 -10   1     1752.70     1753.77     39.71 o 
   6 -10   1    13787.97    13568.21    238.06 o 
   7 -10   1    10324.75    10169.42    186.05 o 
   8 -10   1      433.72      366.85     20.73 o 
   9 -10   1     4060.02     3879.55     88.32 o 
  10 -10   1      320.37      279.18     20.21 o 
  11 -10   1     1907.88     1844.85     56.06 o 
 -12  -9   1      190.66      185.68     19.89 o 
 -11  -9   1      939.10      963.14     37.36 o 
 -10  -9   1     1071.74     1010.19     37.18 o 
  -9  -9   1      611.84      635.42     27.30 o 
  -8  -9   1      356.67      384.83     16.02 o 
  -7  -9   1     4963.00     5030.11     81.34 o 
  -6  -9   1     1470.27     1400.16     24.04 o 
  -5  -9   1     8221.25     8519.00    105.98 o 
  -4  -9   1      175.59      222.38      7.73 o 
  -3  -9   1     5053.95     4927.10    123.15 o 
  -2  -9   1      803.85      732.03     19.20 o 
  -1  -9   1     2055.51     2060.00     41.36 o 
   0  -9   1     5223.94     4652.47     82.90 o 
   1  -9   1     8760.22     8548.33    117.51 o 
   2  -9   1     7686.67     7887.52    132.13 o 
   3  -9   1      642.88      593.46     14.29 o 
   4  -9   1      218.03      205.77      8.54 o 
   5  -9   1     6053.74     6101.50    109.93 o 
   6  -9   1     3885.24     3925.07    118.15 o 
   7  -9   1     3980.17     3960.86     84.54 o 
   8  -9   1     8718.91     8454.90    163.80 o 
   9  -9   1      670.84      654.92     28.19 o 
  10  -9   1      844.84      828.32     33.91 o 
  11  -9   1      450.09      473.08     26.19 o 
 -12  -8   1      868.92      953.33     38.08 o 
 -11  -8   1      284.50      308.68     22.94 o 
 -10  -8   1     2167.56     2042.57     93.10 o 
  -9  -8   1       32.76       49.55     10.12 o 
  -8  -8   1     2966.34     3104.32     80.58 o 
  -7  -8   1      755.46      774.62     19.56 o 
  -6  -8   1     1493.54     1554.22     39.15 o 
  -5  -8   1     7241.92     7054.96     88.51 o 
  -4  -8   1    28939.56    28292.94    375.84 o 
  -3  -8   1     7889.21     7631.43    159.07 o 
  -2  -8   1     1996.87     2046.25     38.25 o 
  -1  -8   1    20776.91    21220.36    352.55 o 
   0  -8   1     5459.14     5641.75    143.08 o 
   1  -8   1     1135.54     1179.88     16.63 o 
   2  -8   1     7854.07     7726.21    107.36 o 
   3  -8   1     5418.17     5106.14     75.41 o 
   4  -8   1     2143.26     2111.98     42.20 o 
   5  -8   1      522.12      416.67     19.22 o 
   6  -8   1     8119.96     8157.39    205.97 o 
   7  -8   1     6345.20     6315.97    121.35 o 
   8  -8   1      946.03      924.94     32.34 o 
   9  -8   1     3332.51     3178.04     75.39 o 
  10  -8   1     1151.38     1148.42     39.80 o 
  11  -8   1      801.51      819.20     43.39 o 
 -12  -7   1      492.01      525.23     27.83 o 
 -11  -7   1      156.38      147.77     20.12 o 
 -10  -7   1     1717.99     1722.40     50.37 o 
  -9  -7   1     5130.60     5263.82     86.26 o 
  -8  -7   1     1098.44     1149.91     23.67 o 
  -7  -7   1     1874.31     1857.37     55.53 o 
  -6  -7   1     8733.37     8769.62    237.07 o 
  -5  -7   1    11887.25    11522.40    196.32 o 
  -4  -7   1     8040.60     7841.67    113.19 o 
  -3  -7   1     7132.15     7263.49    121.59 o 
  -2  -7   1     8579.61     8764.72    144.03 o 
  -1  -7   1     9048.19     9473.00    161.05 o 
   0  -7   1    10503.75    10567.95    146.48 o 
   1  -7   1    12110.57    11363.62    184.75 o 
   2  -7   1     8342.38     8714.12    218.49 o 
   3  -7   1     8468.73     8827.79    147.64 o 
   4  -7   1     1673.37     1631.80     36.81 o 
   5  -7   1    10329.48    10313.33    202.38 o 
   6  -7   1      942.20      922.48     41.59 o 
   7  -7   1      647.76      609.35     24.25 o 
   8  -7   1     3615.85     3645.61     79.94 o 
   9  -7   1     1839.51     1714.13     48.83 o 
  10  -7   1     1106.94     1088.45     38.41 o 
  11  -7   1      292.15      301.42     20.83 o 
 -12  -6   1       57.37       64.34     24.22 o 
 -11  -6   1     3431.54     3390.10     81.32 o 
 -10  -6   1     3677.53     3671.95     84.02 o 
  -9  -6   1      410.26      420.05     14.20 o 
  -8  -6   1      833.80      857.56     19.79 o 
  -7  -6   1      970.35      930.54     19.75 o 
  -6  -6   1     2166.90     2331.86     58.09 o 
  -5  -6   1     1629.25     1508.05     28.54 o 
  -4  -6   1    23978.70    23255.81    316.44 o 
  -3  -6   1    26928.59    27322.98    454.89 o 
  -2  -6   1    11010.71    11709.58    199.01 o 
  -1  -6   1      501.63      564.95     12.76 o 
   0  -6   1     3213.92     3310.86     49.66 o 
   1  -6   1    12494.09    12769.41    176.67 o 
   2  -6   1    10548.62    11126.29    280.07 o 
   3  -6   1    16852.12    16425.38    385.01 o 
   4  -6   1    15237.85    14861.71    407.01 o 
   5  -6   1      977.39     1086.22     27.27 o 
   6  -6   1     1208.18     1277.42     50.30 o 
   7  -6   1     9183.93     9122.14    132.13 o 
   8  -6   1     1835.60     1769.52     46.49 o 
   9  -6   1     2091.19     2035.97     54.08 o 
  10  -6   1      484.34      495.59     26.50 o 
  11  -6   1     2309.95     2333.82    130.22 o 
 -12  -5   1      581.37      637.52     29.93 o 
 -11  -5   1      289.78      290.05     20.36 o 
 -10  -5   1     2749.11     2812.91     80.18 o 
  -9  -5   1     2656.46     2640.34     42.99 o 
  -8  -5   1     1939.56     1984.10     36.30 o 
  -7  -5   1     3215.80     3052.20     46.69 o 
  -6  -5   1      659.28      656.47     15.00 o 
  -5  -5   1     9205.98     8827.11    151.24 o 
  -4  -5   1    16568.68    16373.65    223.92 o 
  -3  -5   1    22758.03    22748.68    381.85 o 
  -2  -5   1    38132.88    39688.74    654.66 o 
  -1  -5   1    12082.11    12060.06    210.33 o 
   0  -5   1     5026.67     5265.08     86.91 o 
   1  -5   1     1826.06     1676.93     26.26 o 
   2  -5   1    16912.03    16936.52    395.91 o 
   3  -5   1     8385.36     9181.38    218.29 o 
   4  -5   1     1343.00     1199.49     28.07 o 
   5  -5   1     3695.07     3902.16     62.08 o 
   6  -5   1     5194.71     5091.48     78.02 o 
   7  -5   1      975.11      956.31     21.90 o 
   8  -5   1     7305.71     7252.84    110.74 o 
   9  -5   1     1077.42     1043.44     34.79 o 
  10  -5   1     2404.99     2392.65     72.40 o 
  11  -5   1      533.71      528.83     42.67 o 
 -12  -4   1     3498.00     3516.52    120.11 o 
 -11  -4   1     2330.49     2347.47     61.97 o 
 -10  -4   1     4980.30     4918.43     72.24 o 
  -9  -4   1        0.97       10.93      4.45 o 
  -8  -4   1     7193.11     7052.09     94.80 o 
  -7  -4   1     3124.50     3125.06     47.38 o 
  -6  -4   1     1658.17     1657.11     27.37 o 
  -5  -4   1     3914.37     3867.99     94.73 o 
  -4  -4   1    13439.90    12908.77    179.52 o 
  -3  -4   1    37561.45    36685.13    638.92 o 
  -2  -4   1    11506.27    12492.16    201.07 o 
  -1  -4   1     7669.33     7874.83    236.97 o 
   0  -4   1    18521.97    19079.00    256.62 o 
   1  -4   1     4024.07     4234.75     59.65 o 
   2  -4   1    10868.27    11421.66    269.18 o 
   3  -4   1     3222.24     3525.55     88.46 o 
   4  -4   1     2768.06     2273.12     32.09 o 
   5  -4   1      968.18      986.20     38.66 o 
   6  -4   1      797.39      772.13     18.65 o 
   7  -4   1     8626.90     8627.50    109.39 o 
   8  -4   1     3174.87     3148.88     47.72 o 
   9  -4   1      682.05      637.60     54.34 o 
  10  -4   1      418.13      387.71     21.43 o 
  11  -4   1     2755.07     2761.63    100.93 o 
  12  -4   1      528.75      545.68     31.01 o 
 -12  -3   1      462.11      478.99     25.78 o 
 -11  -3   1     2230.26     2249.33     41.00 o 
 -10  -3   1      546.76      557.39     17.22 o 
  -9  -3   1     9373.47     9548.22    124.26 o 
  -8  -3   1     1383.22     1426.21     29.11 o 
  -7  -3   1     9380.55     9339.68    117.65 o 
  -6  -3   1     4489.99     4381.06     59.99 o 
  -5  -3   1    10687.03    10262.43    171.32 o 
  -4  -3   1     1492.40     1489.00     32.92 o 
  -3  -3   1    18238.46    18584.00    250.18 o 
  -2  -3   1    36445.07    37286.44    510.05 o 
  -1  -3   1    12025.90    12539.31    210.07 o 
   0  -3   1     3014.96     3155.21     49.52 o 
   1  -3   1      825.24      792.77     16.16 o 
   2  -3   1      308.54      219.31      8.64 o 
   3  -3   1     6893.99     7073.19     99.01 o 
   4  -3   1     3983.90     4087.34     54.44 o 
   5  -3   1     1269.58     1233.52     24.96 o 
   6  -3   1      910.25      879.06     17.79 o 
   7  -3   1     4278.56     4212.59     58.81 o 
   8  -3   1      114.76      114.67      7.68 o 
   9  -3   1     1931.09     1873.08     39.14 o 
  10  -3   1     1956.12     1954.27    100.66 o 
  11  -3   1        1.45       -3.84      6.48 o 
  12  -3   1       13.74       21.40      9.51 o 
 -12  -2   1     4818.55     5049.62    152.81 o 
 -11  -2   1       33.75       27.58      6.25 o 
 -10  -2   1     2772.00     2770.35     46.50 o 
  -9  -2   1      990.19      943.66     21.89 o 
  -8  -2   1     8843.44     8913.03    115.46 o 
  -7  -2   1     1795.85     1739.47     29.94 o 
  -6  -2   1    14124.16    14016.14    170.32 o 
  -5  -2   1     5853.97     5240.48    100.86 o 
  -4  -2   1     2910.43     3240.19     87.20 o 
  -3  -2   1     7463.59     7249.40     99.93 o 
  -2  -2   1     4302.12     4650.31     66.15 o 
  -1  -2   1     9748.24    10081.25    232.99 o 
   0  -2   1     2816.43     2985.56     48.65 o 
   1  -2   1    12874.99    13142.29    308.40 o 
   2  -2   1      570.06      530.20     13.60 o 
   3  -2   1     2444.82     2581.45     44.38 o 
   4  -2   1     1217.92     1062.78     21.01 o 
   5  -2   1    20012.98    19747.33    267.57 o 
   6  -2   1     5389.03     5661.31     74.87 o 
   7  -2   1     1181.67     1108.32     21.81 o 
   8  -2   1     2116.34     2167.32     41.92 o 
   9  -2   1     2134.67     2147.08     42.59 o 
  10  -2   1      298.79      305.62     22.18 o 
  11  -2   1      298.20      300.00     22.78 o 
  12  -2   1      307.08      332.68     21.04 o 
 -12  -1   1      942.19     1013.57     36.12 o 
 -11  -1   1     5542.61     5588.20     81.09 o 
 -10  -1   1      681.68      705.44     17.02 o 
  -9  -1   1     2222.02     2285.00     39.14 o 
  -8  -1   1      573.04      600.20     20.93 o 
  -7  -1   1    13389.73    13322.67    164.64 o 
  -6  -1   1     4894.49     4772.96     77.34 o 
  -5  -1   1     7895.58     8013.06    116.04 o 
  -4  -1   1     5227.87     5313.11    147.11 o 
  -3  -1   1     2221.13     2301.30     36.19 o 
  -2  -1   1     6436.39     6782.35     91.94 o 
  -1  -1   1    24259.86    23638.32    571.90 o 
   1  -1   1     9178.84     8964.91    211.60 o 
   2  -1   1    11316.03    11102.46    151.45 o 
   3  -1   1      222.53      326.01      7.52 o 
   4  -1   1    13034.31    13054.15    177.16 o 
   5  -1   1     2236.51     2215.85     33.27 o 
   6  -1   1     1047.66     1078.69     20.16 o 
   7  -1   1     4050.98     3925.27     55.41 o 
   8  -1   1     2478.22     2459.02     45.62 o 
   9  -1   1     2053.38     2042.18     41.83 o 
  10  -1   1     1583.27     1499.96     35.16 o 
  11  -1   1      740.73      801.92     30.61 o 
  12  -1   1      426.33      443.63     23.72 o 
 -12   0   1     4467.40     4645.39    100.27 o 
 -11   0   1       18.48       19.93      5.12 o 
 -10   0   1     5044.01     5167.70     66.22 o 
  -9   0   1       15.98       27.59      4.57 o 
  -8   0   1    11965.37    11812.77    147.97 o 
  -7   0   1      866.89      789.94     18.73 o 
  -6   0   1    23550.61    22344.87    343.43 o 
  -5   0   1     7173.18     7442.96    211.07 o 
  -4   0   1      333.07      238.99     13.06 o 
  -3   0   1     5821.92     5455.59     77.38 o 
  -2   0   1    21260.64    21349.90    251.19 o 
  -1   0   1    16914.46    17687.77    399.03 o 
   0   0   1     2355.66     2244.87     38.76 o 
   1   0   1    34908.87    33214.02    772.20 o 
   2   0   1     2045.21     1981.90     29.94 o 
   3   0   1       73.14       91.43      3.91 o 
   4   0   1     5159.23     5730.25     82.42 o 
   5   0   1    11876.52    11782.93    142.84 o 
   6   0   1     5872.23     5630.51     73.86 o 
   7   0   1     7730.43     7790.92    114.69 o 
   8   0   1      105.15      118.01      9.27 o 
   9   0   1     1489.89     1518.89     33.65 o 
  10   0   1      649.81      631.34     20.75 o 
  11   0   1      394.31      468.01     51.64 o 
  12   0   1      465.37      621.49     37.47 o 
 -12   1   1      940.26     1001.34     35.96 o 
 -11   1   1     5613.26     5616.25     92.80 o 
 -10   1   1      651.48      668.46     16.77 o 
  -9   1   1     2251.26     2332.70     34.97 o 
  -8   1   1      621.23      661.89     14.96 o 
  -7   1   1    13311.22    13494.69    164.62 o 
  -6   1   1     4939.55     4858.35     74.32 o 
  -5   1   1     8138.88     8260.36    146.20 o 
  -4   1   1     5049.41     5249.41    126.45 o 
  -3   1   1     2321.37     2367.95     31.04 o 
  -2   1   1     6240.23     6519.96    107.42 o 
  -1   1   1    25013.70    24918.40    411.38 o 
   0   1   1    54732.11    50423.19   1164.44 o 
   1   1   1     9224.46     9108.71    147.65 o 
   2   1   1    11127.68    11040.14    151.25 o 
   3   1   1      237.76      348.14     11.43 o 
   4   1   1    12609.04    12563.38    174.42 o 
   5   1   1     2379.78     2315.67     38.50 o 
   6   1   1     1001.79     1040.93     23.07 o 
   7   1   1     3992.34     3888.27     63.43 o 
   8   1   1     2506.81     2430.69     45.18 o 
   9   1   1     2046.40     2045.67     41.08 o 
  10   1   1     1642.45     1618.13     35.73 o 
  11   1   1      700.16      718.86     28.82 o 
  12   1   1      426.55      438.99     35.34 o 
 -12   2   1     4854.96     4946.82    105.57 o 
 -11   2   1       54.58       63.83      9.37 o 
 -10   2   1     2861.74     2839.03     41.52 o 
  -9   2   1      977.14      960.91     19.56 o 
  -8   2   1     8688.52     9006.12    102.54 o 
  -7   2   1     1801.94     1757.38     26.67 o 
  -6   2   1    13954.33    14075.36    168.82 o 
  -5   2   1     6116.87     5443.19     80.57 o 
  -4   2   1     3017.00     3386.34     59.56 o 
  -3   2   1     7363.94     6983.16    116.77 o 
  -2   2   1     4491.49     4811.92     77.14 o 
  -1   2   1     9412.33     9662.47    131.84 o 
   0   2   1     2712.30     2862.64     49.65 o 
   1   2   1    12321.43    12557.70    208.61 o 
   2   2   1      628.04      617.37     29.07 o 
   3   2   1     2351.28     2498.85     57.64 o 
   4   2   1     1310.84     1092.96     51.22 o 
   5   2   1    20017.65    19817.70    266.98 o 
   6   2   1     5480.14     5806.27     85.70 o 
   7   2   1     1183.89     1124.24     25.17 o 
   8   2   1     2113.10     2195.54     41.50 o 
   9   2   1     2120.73     2106.58     45.26 o 
  10   2   1      295.73      306.16     14.37 o 
  11   2   1      295.37      311.42     15.66 o 
  12   2   1      269.51      276.60     28.59 o 
 -12   3   1      546.84      569.38     26.99 o 
 -11   3   1     2274.43     2238.02     47.10 o 
 -10   3   1      579.67      611.62     42.00 o 
  -9   3   1     9283.68     9600.77    110.22 o 
  -8   3   1     1350.16     1402.05     23.86 o 
  -7   3   1     9283.47     9234.18    104.13 o 
  -6   3   1     4593.54     4467.26     70.42 o 
  -5   3   1    10371.36     9593.77    119.14 o 
  -4   3   1     1602.55     1593.44     28.09 o 
  -3   3   1    18269.53    18408.41    296.38 o 
  -2   3   1    37172.07    37542.34   1119.35 o 
  -1   3   1    12049.25    12365.38    168.55 o 
   0   3   1     2590.80     2712.44     49.05 o 
   1   3   1      861.98      849.51     13.40 o 
   2   3   1      294.45      217.70     18.97 o 
   3   3   1     6786.47     6965.23    165.56 o 
   4   3   1     4332.77     4462.62     77.35 o 
   5   3   1     1382.29     1311.43     24.76 o 
   6   3   1      946.91      909.17     20.54 o 
   7   3   1     4297.71     4180.76     66.87 o 
   8   3   1      108.95      117.51      8.72 o 
   9   3   1     1929.15     1925.58     39.06 o 
  10   3   1     2054.79     2097.18     42.29 o 
  11   3   1        3.35       18.46     12.23 o 
  12   3   1       12.98       19.09     13.09 o 
 -12   4   1     3482.60     3508.15     83.15 o 
 -11   4   1     2345.12     2433.46     62.36 o 
 -10   4   1     4916.86     5016.05     83.16 o 
  -9   4   1        2.11       11.51      3.80 o 
  -8   4   1     7373.21     7261.29     84.26 o 
  -7   4   1     3237.70     3300.11     42.25 o 
  -6   4   1     1566.90     1572.12     27.24 o 
  -5   4   1     3762.98     3606.12     49.68 o 
  -4   4   1    13980.61    13217.03    211.46 o 
  -3   4   1    38115.12    38962.96    848.68 o 
  -2   4   1    11379.03    11562.77    158.64 o 
  -1   4   1     7785.54     7800.28    106.48 o 
   0   4   1    18282.65    18673.87    249.37 o 
   1   4   1     3992.92     4253.76     81.50 o 
   2   4   1    10795.56    11023.69    149.48 o 
   3   4   1     3158.55     3379.70     60.19 o 
   4   4   1     2751.33     2248.41     44.84 o 
   5   4   1      896.37      929.40     19.83 o 
   6   4   1      789.31      759.87     18.37 o 
   7   4   1     8598.85     8516.69    124.25 o 
   8   4   1     3189.59     3156.92     54.35 o 
   9   4   1      649.28      620.93     19.20 o 
  10   4   1      393.33      390.20     14.21 o 
  11   4   1     2728.18     2693.63     68.05 o 
  12   4   1      512.11      542.16     40.76 o 
 -12   5   1      536.79      588.77     28.88 o 
 -11   5   1      329.70      331.99     21.24 o 
 -10   5   1     2720.40     2828.69     54.12 o 
  -9   5   1     2545.94     2506.24     56.78 o 
  -8   5   1     2087.35     2099.38     31.08 o 
  -7   5   1     3413.19     3242.02     41.64 o 
  -6   5   1      670.49      661.73     15.27 o 
  -5   5   1     8894.33     8368.58    121.24 o 
  -4   5   1    16601.67    16390.37    263.97 o 
  -3   5   1    22997.10    22665.06    414.76 o 
  -2   5   1    37813.23    38094.63    527.78 o 
  -1   5   1    12613.24    12899.41    202.25 o 
   0   5   1     5221.31     5384.10     72.29 o 
   1   5   1     1824.71     1715.34     22.11 o 
   2   5   1    16816.92    16873.88    225.24 o 
   3   5   1     8583.30     8721.40    146.27 o 
   4   5   1     1365.10     1196.79     25.74 o 
   5   5   1     3730.66     3965.30     63.36 o 
   6   5   1     5084.98     5078.27     76.63 o 
   7   5   1      930.05      917.53     21.84 o 
   8   5   1     7136.09     7086.18    107.14 o 
   9   5   1     1035.92     1029.82     22.82 o 
  10   5   1     2432.14     2331.58     48.43 o 
  11   5   1      531.58      465.14     24.63 o 
 -12   6   1       52.73       65.88     16.18 o 
 -11   6   1     3510.20     3506.72     81.98 o 
 -10   6   1     3695.65     3780.85     84.43 o 
  -9   6   1      446.91      458.19     17.24 o 
  -8   6   1      896.16      916.20     19.59 o 
  -7   6   1      897.31      856.00     18.12 o 
  -6   6   1     2173.12     2312.52     41.29 o 
  -5   6   1     1692.01     1616.29     28.91 o 
  -4   6   1    23982.87    23510.73    310.38 o 
  -3   6   1    27258.20    26163.54    625.83 o 
  -2   6   1    11199.72    11675.44    263.30 o 
  -1   6   1      433.39      482.67     12.52 o 
   0   6   1     3520.31     3631.94     49.07 o 
   1   6   1    12769.41    13175.53    149.39 o 
   2   6   1    10662.02    11314.16    169.84 o 
   3   6   1    17473.60    16530.67    356.81 o 
   4   6   1    14887.95    14459.75    239.70 o 
   5   6   1      903.54      999.59     24.07 o 
   6   6   1     1158.08     1268.37     29.60 o 
   7   6   1     8807.70     8680.56    111.05 o 
   8   6   1     1720.72     1644.95     29.89 o 
   9   6   1     2121.62     2094.83     43.40 o 
  10   6   1      491.11      504.99     56.49 o 
  11   6   1     2233.79     2190.62     60.67 o 
 -12   7   1      455.33      507.32     37.13 o 
 -11   7   1      152.40      146.41     16.81 o 
 -10   7   1     1737.40     1757.27     50.49 o 
  -9   7   1     4885.28     4861.16    104.45 o 
  -8   7   1     1131.35     1164.23     27.46 o 
  -7   7   1     1940.99     1907.11     34.47 o 
  -6   7   1     8757.59     8717.16    152.43 o 
  -5   7   1    11857.71    11729.40    160.60 o 
  -4   7   1     8251.83     8204.25    112.41 o 
  -3   7   1     6956.73     6815.53    119.19 o 
  -2   7   1     8321.62     8140.79    162.92 o 
  -1   7   1     9357.19     9487.10    206.33 o 
   0   7   1    10758.09    10931.11    143.38 o 
   1   7   1    12133.20    11083.38    321.43 o 
   2   7   1     8142.00     8565.88    118.40 o 
   3   7   1     8449.17     8633.74    153.01 o 
   4   7   1     1669.91     1548.18     44.89 o 
   5   7   1    10229.37    10326.45    142.62 o 
   6   7   1      915.64      886.22     19.84 o 
   7   7   1      630.96      594.80     14.82 o 
   8   7   1     3737.83     3643.59     63.44 o 
   9   7   1     1818.53     1752.54     38.74 o 
  10   7   1     1097.52     1108.39     38.45 o 
  11   7   1      261.61      258.08     19.59 o 
 -12   8   1      907.70      940.78     37.88 o 
 -11   8   1      301.44      340.48     22.27 o 
 -10   8   1     2283.14     2172.08     58.02 o 
  -9   8   1       26.25       33.69      9.24 o 
  -8   8   1     2832.73     2904.90     68.97 o 
  -7   8   1      753.63      770.90     18.40 o 
  -6   8   1     1573.72     1601.77     36.56 o 
  -5   8   1     7040.42     6822.19    100.16 o 
  -4   8   1    28581.22    28002.23    373.02 o 
  -3   8   1     7751.81     7452.71    127.97 o 
  -2   8   1     2011.79     2053.99     39.06 o 
  -1   8   1    20717.38    20650.09    338.11 o 
   0   8   1     5920.07     6228.14    102.08 o 
   1   8   1     1019.93     1047.75     28.37 o 
   2   8   1     7537.77     7369.92    130.73 o 
   3   8   1     5381.84     5047.87     98.98 o 
   4   8   1     2014.77     1907.63     43.10 o 
   5   8   1      514.26      447.48     12.91 o 
   6   8   1     7717.11     7831.98    112.81 o 
   7   8   1     6201.93     6216.48     96.32 o 
   8   8   1      896.73      890.61     25.69 o 
   9   8   1     3421.11     3278.26     76.00 o 
  10   8   1     1154.18     1138.45     39.49 o 
  11   8   1      802.40      834.51     50.87 o 
 -12   9   1      184.26      182.78     28.32 o 
 -11   9   1      919.56      923.96     39.63 o 
 -10   9   1     1073.87     1042.89     37.66 o 
  -9   9   1      537.28      547.98     25.69 o 
  -8   9   1      427.16      424.58     21.49 o 
  -7   9   1     4912.39     4857.47     99.78 o 
  -6   9   1     1324.69     1252.06     26.89 o 
  -5   9   1     8147.14     8404.79    121.09 o 
  -4   9   1      205.67      247.72      9.17 o 
  -3   9   1     5058.85     5110.85     88.48 o 
  -2   9   1      758.50      686.96     14.74 o 
  -1   9   1     2077.47     2028.96     32.59 o 
   0   9   1     5350.55     4809.20     81.57 o 
   1   9   1     8632.77     8451.15    141.34 o 
   2   9   1     7687.42     7782.24    135.79 o 
   3   9   1      716.81      639.54     17.70 o 
   4   9   1      270.66      260.84      6.68 o 
   5   9   1     5977.03     5800.46     85.45 o 
   6   9   1     4081.86     4065.34     79.77 o 
   7   9   1     3906.10     3986.87     66.90 o 
   8   9   1     9127.95     8979.46    136.09 o 
   9   9   1      652.51      599.71     27.20 o 
  10   9   1      849.89      886.86     34.73 o 
  11   9   1      436.91      349.98     34.62 o 
 -11  10   1      526.45      513.60     39.37 o 
 -10  10   1      360.37      341.84     21.77 o 
  -9  10   1      825.66      842.47     32.77 o 
  -8  10   1     4563.40     4422.49     94.98 o 
  -7  10   1      144.47      130.61     17.18 o 
  -6  10   1     3730.31     3739.58     78.94 o 
  -5  10   1     2004.43     1989.33     41.44 o 
  -4  10   1    10025.33     9725.89    359.11 o 
  -3  10   1     7081.84     7203.08    101.69 o 
  -2  10   1      667.38      701.80     15.59 o 
  -1  10   1     2637.55     2606.59     48.68 o 
   0  10   1     3702.01     3531.43     50.74 o 
   1  10   1     1786.63     2066.98     41.34 o 
   2  10   1    10593.85    10228.75    141.93 o 
   3  10   1     1773.12     1969.51     34.24 o 
   4  10   1     2501.42     2600.07     54.53 o 
   5  10   1     1797.07     1746.86     40.89 o 
   6  10   1    13951.89    13679.93    191.32 o 
   7  10   1    10336.93    10262.52    157.63 o 
   8  10   1      450.58      413.39     21.77 o 
   9  10   1     4070.14     3951.68     88.78 o 
  10  10   1      313.48      305.36     20.54 o 
  11  10   1     1868.43     1899.02     82.76 o 
 -11  11   1      610.15      647.19     43.68 o 
 -10  11   1     1342.99     1295.79     43.85 o 
  -9  11   1      292.61      305.46     19.66 o 
  -8  11   1      565.32      539.72     24.83 o 
  -7  11   1     2350.92     2255.20     57.04 o 
  -6  11   1      658.12      659.21     24.75 o 
  -5  11   1     1714.76     1726.39     62.36 o 
  -4  11   1     4842.40     4994.47    137.46 o 
  -3  11   1     3429.48     3332.13     66.63 o 
  -2  11   1       36.84       20.28      4.68 o 
  -1  11   1    23856.02    24026.48    391.02 o 
   0  11   1    14201.29    14216.27    190.95 o 
   1  11   1    11182.08    11234.63    184.11 o 
   2  11   1      698.29      676.36     15.71 o 
   3  11   1    11702.83    11748.06    161.93 o 
   4  11   1      338.16      325.38     12.32 o 
   5  11   1     2255.13     2229.09     62.94 o 
   6  11   1     3224.98     3215.54     56.61 o 
   7  11   1     2261.56     2366.81     45.00 o 
   8  11   1     6077.19     5773.32    117.47 o 
   9  11   1     1283.43     1217.13     41.33 o 
  10  11   1     3441.00     3347.29     81.84 o 
  11  11   1      786.26      741.24     49.97 o 
 -11  12   1      141.06      176.67     19.09 o 
 -10  12   1      196.62      177.32     18.43 o 
  -9  12   1      155.90      137.83     15.82 o 
  -8  12   1      701.37      711.20     29.27 o 
  -7  12   1      392.15      399.06     20.96 o 
  -6  12   1     1184.50     1160.16     36.61 o 
  -5  12   1     3876.13     3734.03    110.16 o 
  -4  12   1     8593.63     8803.24    225.94 o 
  -3  12   1     3293.66     3324.96     66.44 o 
  -2  12   1    10412.88    10519.39    177.41 o 
  -1  12   1     5119.84     5342.18     77.92 o 
   0  12   1     1025.11     1019.26     19.85 o 
   1  12   1     2652.56     2750.46     55.26 o 
   2  12   1     6327.99     6382.10    111.96 o 
   3  12   1      666.18      726.29     17.80 o 
   4  12   1     9882.89    10289.85    145.20 o 
   5  12   1    11354.83    11138.94    159.24 o 
   6  12   1     4775.44     4837.22     77.82 o 
   7  12   1     2839.82     2686.56     65.07 o 
   8  12   1     2564.77     2502.38     64.12 o 
   9  12   1     6838.35     6492.12    135.33 o 
  10  12   1       57.92       69.93     19.26 o 
 -11  13   1      219.03      217.56     21.15 o 
 -10  13   1      579.11      584.30     28.99 o 
  -9  13   1     1291.58     1290.80     43.15 o 
  -8  13   1     2105.42     1966.51     54.69 o 
  -7  13   1      717.41      681.70     27.82 o 
  -6  13   1      974.93      938.94     31.61 o 
  -5  13   1      912.97      828.37     42.88 o 
  -4  13   1     2220.02     2213.83     73.17 o 
  -3  13   1       53.44       68.97      6.26 o 
  -2  13   1     1201.42     1195.68     23.52 o 
  -1  13   1    14759.80    14826.84    202.47 o 
   0  13   1     2431.14     2635.49     41.05 o 
   1  13   1     2953.40     2850.48     56.61 o 
   2  13   1      517.21      578.56     19.01 o 
   3  13   1     9989.35     9963.47    140.91 o 
   4  13   1     6912.99     7030.61    103.98 o 
   5  13   1     2526.58     2437.38     44.49 o 
   6  13   1     4499.78     4354.38     96.56 o 
   7  13   1      980.71      908.31     33.11 o 
   8  13   1     4363.85     4190.75     93.82 o 
   9  13   1     2420.15     2441.93     65.08 o 
  10  13   1     6935.52     6681.20    200.70 o 
 -10  14   1      196.89      169.42     18.82 o 
  -9  14   1      305.11      295.61     23.86 o 
  -8  14   1      120.69      108.87     14.61 o 
  -7  14   1     1202.14     1150.91     37.74 o 
  -6  14   1     2268.77     2205.99     55.86 o 
  -5  14   1      236.35      274.25     16.44 o 
  -4  14   1     2424.79     2385.43     57.05 o 
  -3  14   1     7922.85     8246.11    118.13 o 
  -2  14   1     7681.23     7578.27    107.37 o 
  -1  14   1     1555.40     1619.29     29.42 o 
   0  14   1     2861.44     2766.01     44.38 o 
   1  14   1     3540.51     3541.55     75.45 o 
   2  14   1     5003.07     5049.88     92.90 o 
   3  14   1       36.73       55.86      7.49 o 
   4  14   1    10494.67    10722.90    150.40 o 
   5  14   1     4845.27     4843.99     78.20 o 
   6  14   1      262.39      276.01     18.15 o 
   7  14   1      318.91      303.44     18.98 o 
   8  14   1     1051.95     1029.28     36.91 o 
   9  14   1     5240.90     5207.09    110.60 o 
  10  14   1      209.55      258.44     33.61 o 
 -10  15   1      929.17      997.89     39.12 o 
  -9  15   1      600.35      514.07     27.04 o 
  -8  15   1     1778.02     1724.24     51.24 o 
  -7  15   1     4647.47     4540.27     97.94 o 
  -6  15   1       98.56      111.50     12.82 o 
  -5  15   1      469.96      461.96     21.15 o 
  -4  15   1     4560.69     4586.75     72.63 o 
  -3  15   1     1055.04     1106.43     24.24 o 
  -2  15   1     2819.95     2762.88     50.63 o 
  -1  15   1     7169.70     7270.92    104.28 o 
   0  15   1     3596.40     3431.83     67.56 o 
   1  15   1     1317.09     1258.56     31.67 o 
   2  15   1      129.23      126.20     10.26 o 
   3  15   1    11829.15    11794.54    199.09 o 
   4  15   1     3362.59     3476.28     58.44 o 
   5  15   1     2623.10     2620.32     48.49 o 
   6  15   1     1771.47     1705.82     46.77 o 
   7  15   1      409.43      437.09     22.92 o 
   8  15   1      248.37      229.11     18.74 o 
   9  15   1      595.20      594.92     43.08 o 
  10  15   1     3414.74     3338.69    121.91 o 
 -10  16   1      207.69      205.33     20.31 o 
  -9  16   1      102.33      113.54     15.25 o 
  -8  16   1     2065.00     2003.68     56.91 o 
  -7  16   1       18.07       24.35      8.59 o 
  -6  16   1     1738.43     1729.44     48.36 o 
  -5  16   1     1559.70     1552.46     43.43 o 
  -4  16   1     1199.14     1175.31     35.17 o 
  -3  16   1     4387.69     4376.27     68.73 o 
  -2  16   1     3434.14     3456.57     54.81 o 
  -1  16   1     2357.94     2306.31     39.40 o 
   0  16   1      725.68      729.77     22.72 o 
   1  16   1      384.82      371.39     15.94 o 
   2  16   1     5948.33     6060.15    109.41 o 
   3  16   1     3701.37     3647.49     73.48 o 
   4  16   1     2906.58     2942.85     63.91 o 
   5  16   1     5263.93     5140.70    100.80 o 
   6  16   1     3588.90     3607.75     80.38 o 
   7  16   1     1217.38     1170.97     57.83 o 
   8  16   1      791.33      713.13     46.82 o 
   9  16   1     1148.93     1066.15     60.11 o 
  -9  17   1      274.39      286.73     21.02 o 
  -8  17   1      228.33      252.23     19.46 o 
  -7  17   1     3580.21     3533.96     82.00 o 
  -6  17   1     2358.28     2376.58     60.44 o 
  -5  17   1       78.23       82.18     11.23 o 
  -4  17   1     2070.03     2024.83     50.88 o 
  -3  17   1     1449.69     1447.11     29.81 o 
  -2  17   1      966.07      970.46     22.23 o 
  -1  17   1     5030.09     4982.95     75.11 o 
   0  17   1     2231.21     2182.83     49.61 o 
   1  17   1     4530.48     4427.87     84.15 o 
   2  17   1      373.14      378.97     16.77 o 
   3  17   1     3597.36     3465.29     74.75 o 
   4  17   1     2466.65     2375.16     55.20 o 
   5  17   1     1167.77     1169.20     56.11 o 
   6  17   1     1937.27     1847.13     76.38 o 
   7  17   1     1601.65     1602.54     71.25 o 
   8  17   1     1486.44     1456.64     69.21 o 
   9  17   1     1309.81     1298.49     67.74 o 
  -9  18   1       37.99       44.18     18.03 o 
  -8  18   1      808.79      756.29     32.76 o 
  -7  18   1      280.22      268.92     19.60 o 
  -6  18   1     1255.94     1165.57     38.78 o 
  -5  18   1     3233.06     3254.21     74.08 o 
  -4  18   1      449.43      462.65     20.70 o 
  -3  18   1      326.14      300.20     12.02 o 
  -2  18   1     3516.47     3511.14     57.11 o 
  -1  18   1     3351.53     3411.14     68.78 o 
   0  18   1     5319.12     5249.84     97.78 o 
   1  18   1      686.61      664.03     22.92 o 
   2  18   1     1488.63     1409.39     36.88 o 
   3  18   1      421.85      445.94     27.44 o 
   4  18   1      919.81      891.40     38.66 o 
   5  18   1     1517.28     1480.33     64.56 o 
   6  18   1     3174.50     2899.78    104.99 o 
   7  18   1     1351.03     1351.16     65.74 o 
   8  18   1      341.17      335.51     33.31 o 
  -9  19   1     2056.32     1849.60     57.26 o 
  -8  19   1      277.93      275.14     22.05 o 
  -7  19   1     3602.19     3519.17     82.54 o 
  -6  19   1     3664.10     3608.17    111.06 o 
  -5  19   1     2648.61     2671.36     64.74 o 
  -4  19   1      137.17      141.86     13.90 o 
  -3  19   1      691.15      685.03     24.80 o 
  -2  19   1      332.46      310.60     20.62 o 
  -1  19   1     2680.46     2615.36     57.50 o 
   0  19   1     3819.20     3813.25     77.52 o 
   1  19   1     4161.13     4059.99     81.09 o 
   2  19   1      545.31      536.28     21.23 o 
   3  19   1      639.29      612.05     23.06 o 
   4  19   1     2489.32     2622.51     91.12 o 
   5  19   1     2227.50     2045.59     82.07 o 
   6  19   1     1210.59     1167.53     59.44 o 
   7  19   1     1139.85     1034.27     57.28 o 
   8  19   1     2836.17     2845.68    108.42 o 
  -8  20   1      617.01      608.74     34.02 o 
  -7  20   1      196.81      212.96     20.05 o 
  -6  20   1     3000.96     2868.81     70.64 o 
  -5  20   1     1102.93     1100.00     37.24 o 
  -4  20   1     1826.47     1848.84     48.22 o 
  -3  20   1      533.84      530.42     21.60 o 
  -2  20   1     1858.67     1796.16     43.14 o 
  -1  20   1     3036.35     3108.41     65.39 o 
   0  20   1     1766.29     1726.79     43.19 o 
   1  20   1     1918.00     1818.27     44.87 o 
   2  20   1     2185.90     2129.18     50.69 o 
   3  20   1     1755.49     1780.12     45.07 o 
   4  20   1      486.99      478.63     34.07 o 
   5  20   1      896.79      834.42     48.62 o 
   6  20   1     4247.33     4073.59    136.21 o 
   7  20   1     7116.63     6977.54    205.62 o 
   8  20   1        7.88       16.45     13.67 o 
  -8  21   1      506.08      528.19     28.20 o 
  -7  21   1      824.23      801.79     33.32 o 
  -6  21   1     1124.93     1095.16     38.59 o 
  -5  21   1     1355.52     1331.08     41.43 o 
  -4  21   1     1996.84     2019.50     52.27 o 
  -3  21   1     2273.18     2313.17     82.44 o 
  -2  21   1     3976.46     4054.38    121.20 o 
  -1  21   1      167.71      188.39     13.08 o 
   0  21   1     3852.71     3848.09     79.65 o 
   1  21   1     3697.06     3622.70     75.85 o 
   2  21   1     6039.63     6021.40    271.03 o 
   3  21   1       17.82       33.80     12.70 o 
   4  21   1     1307.26     1325.81     60.98 o 
   5  21   1      624.37      585.88     40.08 o 
   6  21   1      684.11      699.55     46.71 o 
   7  21   1     1538.77     1469.48     72.44 o 
  -7  22   1      227.80      236.73     19.98 o 
  -6  22   1     1162.17     1182.77     40.75 o 
  -5  22   1      153.17      140.66     23.02 o 
  -4  22   1     4020.24     4014.68    126.70 o 
  -3  22   1     3552.09     3656.28    115.59 o 
  -2  22   1      649.71      677.50     38.96 o 
  -1  22   1     1409.40     1422.53     39.12 o 
   0  22   1      198.60      213.82     16.55 o 
   1  22   1     3695.89     3720.72     82.07 o 
   2  22   1      503.88      547.53     22.92 o 
   3  22   1     4418.01     4484.01    137.00 o 
   4  22   1     1023.50     1057.22     53.97 o 
   5  22   1      949.11      972.30     53.30 o 
   6  22   1     1300.50     1209.74     63.02 o 
  -6  23   1      467.69      561.70     41.51 o 
  -5  23   1     4554.81     4551.51    143.40 o 
  -4  23   1      225.30      219.91     28.24 o 
  -3  23   1     1772.14     1770.09     71.46 o 
  -2  23   1     2406.85     2455.42     86.03 o 
  -1  23   1      722.79      788.09     40.71 o 
   0  23   1        5.75        8.42      5.82 o 
   1  23   1     1337.01     1265.32     37.08 o 
   2  23   1     4978.57     5141.92    148.60 o 
   3  23   1     1982.10     1990.02     77.43 o 
   4  23   1      411.67      403.76     34.31 o 
   5  23   1      116.55      136.25     25.09 o 
   6  23   1      283.87      264.28     33.47 o 
  -5  24   1       83.83       71.69     18.66 o 
  -4  24   1     5124.29     5215.10    157.07 o 
  -3  24   1     5275.43     5331.87    157.42 o 
  -2  24   1        0.06       -3.70      8.89 o 
  -1  24   1     2472.98     2473.30     84.59 o 
   0  24   1       63.84       71.26     10.40 o 
   1  24   1     1262.86     1258.59     37.63 o 
   2  24   1      152.20      155.43     22.77 o 
   3  24   1     3589.05     3624.43    117.64 o 
   4  24   1     2677.25     2710.11     99.34 o 
   5  24   1      917.06      858.85     52.07 o 
  -4  25   1     2580.02     2504.37     94.83 o 
  -3  25   1      963.76      955.91     51.45 o 
  -2  25   1     3828.95     3913.17    122.06 o 
  -1  25   1     1092.96     1115.92     52.00 o 
   0  25   1     1991.85     2102.41     74.67 o 
   1  25   1     1136.65     1120.41     51.36 o 
   2  25   1     2887.42     2873.29     97.92 o 
   3  25   1      662.91      747.84     44.86 o 
   4  25   1      352.61      393.21     35.17 o 
  -3  26   1     1523.48     1559.07     68.29 o 
  -2  26   1     1946.15     1883.87     74.42 o 
  -1  26   1     2138.19     2142.36     78.59 o 
   0  26   1      107.35      104.91     18.56 o 
   1  26   1     1036.85     1089.32     51.69 o 
   2  26   1      539.08      515.31     36.63 o 
   0 -26   2     1218.11     1171.73     58.89 o 
   1 -26   2      945.87      921.66     50.65 o 
   2 -26   2      447.72      486.42     36.88 o 
   0 -25   2     1510.68     1639.40     69.16 o 
   1 -25   2      381.17      361.89     30.44 o 
   2 -25   2      277.91      265.83     26.24 o 
   3 -25   2      491.00      485.66     35.31 o 
  -3 -24   2      388.39      396.24     28.88 o 
  -1 -24   2      558.76      514.32     36.05 o 
   0 -24   2     1362.81     1321.10     60.06 o 
   1 -24   2     1235.33     1189.50     56.45 o 
   2 -24   2     1120.03     1143.96     54.41 o 
   3 -24   2      625.58      596.60     38.27 o 
   4 -24   2     1479.82     1530.61     66.91 o 
  -2 -23   2     1708.13     1743.92     65.85 o 
  -1 -23   2       21.98       38.55     13.44 o 
   0 -23   2      313.88      328.14     27.43 o 
   1 -23   2      701.99      776.21     42.63 o 
   2 -23   2      154.84      137.63     20.49 o 
   3 -23   2     1343.45     1374.24     60.01 o 
   4 -23   2      567.44      564.20     36.67 o 
   5 -23   2     1921.96     1945.84     52.20 o 
  -7 -22   2      596.34      583.52     38.53 o 
  -6 -22   2     1853.21     1781.14     70.10 o 
  -2 -22   2      393.36      362.64     18.68 o 
  -1 -22   2      805.54      826.54     43.14 o 
   0 -22   2      583.35      645.80     37.09 o 
   2 -22   2     1903.38     1839.14     71.41 o 
   3 -22   2      629.76      616.18     36.25 o 
   4 -22   2      471.23      453.44     21.19 o 
   5 -22   2      728.11      776.52     39.66 o 
   6 -22   2      625.84      665.65     38.37 o 
  -8 -21   2      516.14      450.32     35.92 o 
  -7 -21   2      516.52      555.69     37.52 o 
  -6 -21   2     1721.80     1846.45     72.06 o 
  -5 -21   2     2358.79     2422.97     82.89 o 
  -3 -21   2      801.69      754.46     39.91 o 
  -2 -21   2      489.53      503.51     32.26 o 
  -1 -21   2     2078.42     2141.60     52.64 o 
   0 -21   2     4948.18     5094.63    149.01 o 
   1 -21   2      727.93      775.75     39.50 o 
   2 -21   2      709.97      718.72     39.23 o 
   3 -21   2      132.34      117.95     11.92 o 
   4 -21   2        6.05       10.05      6.25 o 
   5 -21   2      570.65      630.85     34.84 o 
   6 -21   2     3986.22     3981.54    119.23 o 
   7 -21   2     2477.57     2404.50     86.27 o 
  -8 -20   2       69.10       81.70     18.87 o 
  -7 -20   2     2425.67     2556.81     92.00 o 
  -6 -20   2     5525.93     5577.28    158.48 o 
  -5 -20   2     6149.01     6106.36    169.18 o 
  -4 -20   2     1157.92     1198.99     48.94 o 
  -3 -20   2      628.42      648.97     35.57 o 
  -2 -20   2      230.76      235.92     22.27 o 
  -1 -20   2     1448.06     1461.34     67.27 o 
   0 -20   2     2561.63     2642.47     88.17 o 
   1 -20   2     6491.62     6493.78    176.83 o 
   2 -20   2     2009.62     1991.17     46.95 o 
   3 -20   2      613.00      590.90     22.46 o 
   4 -20   2      621.69      680.76     33.75 o 
   5 -20   2     2159.51     2034.63     71.98 o 
   6 -20   2      336.93      379.67     28.71 o 
   7 -20   2      728.52      801.92     42.59 o 
  -9 -19   2      957.23      906.79     52.02 o 
  -8 -19   2     1075.17     1128.61     56.57 o 
  -7 -19   2     1882.96     1935.79     75.94 o 
  -6 -19   2      377.89      338.69     28.07 o 
  -5 -19   2     4236.42     4338.70    126.24 o 
  -4 -19   2     4717.97     4532.87    131.67 o 
  -3 -19   2      451.75      453.78     19.40 o 
  -2 -19   2      338.67      300.04     24.11 o 
  -1 -19   2     5638.06     5768.57    179.54 o 
   0 -19   2     8190.70     8470.52    155.63 o 
   1 -19   2       40.20       48.80      7.37 o 
   2 -19   2      988.08      991.42     28.06 o 
   3 -19   2      301.90      297.61     15.26 o 
   4 -19   2     1367.38     1345.90     51.02 o 
   5 -19   2      609.40      663.32     35.35 o 
   6 -19   2     2414.58     2359.74     60.65 o 
   7 -19   2     1466.88     1484.92     46.44 o 
   8 -19   2      992.23      972.05     37.53 o 
  -9 -18   2      604.48      566.22     40.56 o 
  -8 -18   2     1470.72     1511.93     66.96 o 
  -7 -18   2     3233.01     3169.87    109.26 o 
  -6 -18   2     6648.84     6896.60    185.35 o 
  -5 -18   2     4593.32     4708.96    135.29 o 
  -4 -18   2       64.21       76.64      9.82 o 
  -3 -18   2     1207.97     1214.91     35.00 o 
  -2 -18   2     1024.53     1003.27     28.95 o 
  -1 -18   2     6247.89     6277.87    175.97 o 
   0 -18   2      462.57      559.97     20.24 o 
   1 -18   2     6195.41     6275.12    117.15 o 
   2 -18   2     6681.37     6652.44    123.09 o 
   3 -18   2     2839.63     2922.69     62.35 o 
   5 -18   2     2510.04     2535.10     61.43 o 
   6 -18   2     1986.91     1968.58     59.98 o 
   7 -18   2      229.23      222.58     18.52 o 
   8 -18   2      754.81      688.20     31.23 o 
 -10 -17   2       15.68       21.10     14.89 o 
  -9 -17   2     2465.09     2469.13     94.51 o 
  -8 -17   2     2625.99     2624.79     93.98 o 
  -7 -17   2     1325.21     1423.63     60.85 o 
  -6 -17   2     1932.83     1883.55     71.14 o 
  -5 -17   2     2756.65     2848.87     63.82 o 
  -4 -17   2     1241.88     1224.30     35.26 o 
  -3 -17   2     1791.66     1795.84     43.58 o 
  -2 -17   2     7292.46     7413.24    181.24 o 
  -1 -17   2     2036.59     2081.84     72.33 o 
   0 -17   2     7539.80     7625.03    289.71 o 
   1 -17   2     2192.84     2163.97     38.74 o 
   2 -17   2     7984.81     7677.73    143.76 o 
   3 -17   2     1939.35     1892.48     62.07 o 
   4 -17   2     6772.25     6666.95    125.84 o 
   5 -17   2     1374.33     1376.00     42.46 o 
   6 -17   2     3274.71     3237.25     99.78 o 
   7 -17   2     1892.07     1877.65     53.71 o 
   8 -17   2      836.22      725.37     37.82 o 
   9 -17   2     1503.59     1435.26     48.23 o 
 -10 -16   2      406.75      415.80     35.82 o 
  -9 -16   2       30.76       67.58     17.80 o 
  -8 -16   2     6075.87     5794.71    173.89 o 
  -7 -16   2     5067.20     5229.70    149.36 o 
  -6 -16   2      825.70      773.39     41.86 o 
  -5 -16   2     1166.64     1180.82     56.58 o 
  -4 -16   2     4527.72     4726.91     92.99 o 
  -3 -16   2     1827.94     1836.30     44.23 o 
  -2 -16   2     1763.34     1825.88     43.68 o 
  -1 -16   2     3397.85     3531.25     69.23 o 
   0 -16   2     1968.03     1935.62     33.96 o 
   1 -16   2     3727.00     3806.95     60.03 o 
   2 -16   2      196.53      185.54     11.26 o 
   3 -16   2     9570.68     9322.99    167.10 o 
   4 -16   2     1158.06     1112.98     33.52 o 
   5 -16   2     3530.65     3467.28     77.33 o 
   6 -16   2      919.08      928.67     33.22 o 
   7 -16   2     1475.01     1446.99     47.36 o 
   8 -16   2      465.51      410.16     23.68 o 
   9 -16   2     1262.25     1257.83     44.18 o 
 -10 -15   2     2548.83     2547.09     97.97 o 
  -9 -15   2     7735.10     7532.87    216.06 o 
  -8 -15   2      776.83      799.86     45.73 o 
  -7 -15   2     3029.18     2907.09    101.49 o 
  -6 -15   2     1155.76     1194.56     34.81 o 
  -5 -15   2     1764.59     1708.65     64.90 o 
  -4 -15   2      593.73      578.55     21.27 o 
  -3 -15   2    10766.06    10783.05    195.59 o 
  -2 -15   2     4553.62     4460.48    141.50 o 
  -1 -15   2      335.75      326.65     21.38 o 
   0 -15   2     3118.39     3144.01     41.70 o 
   1 -15   2     3362.39     3184.28     51.12 o 
   2 -15   2    12455.95    12674.19    213.44 o 
   3 -15   2      727.45      679.25     33.36 o 
   4 -15   2     9057.55     9018.97    181.98 o 
   5 -15   2     7901.47     7659.71    144.91 o 
   6 -15   2      723.72      729.35     28.61 o 
   7 -15   2     1702.53     1595.96     54.45 o 
   8 -15   2     3442.93     3142.23     92.06 o 
   9 -15   2     2395.51     2402.96     99.34 o 
 -11 -14   2      236.31      272.20     31.14 o 
 -10 -14   2      774.13      722.13     46.21 o 
  -9 -14   2      654.27      681.61     43.07 o 
  -8 -14   2     6236.33     6161.60    176.78 o 
  -7 -14   2     2210.66     2345.22     83.14 o 
  -6 -14   2      901.62      890.57     29.00 o 
  -5 -14   2     2326.43     2539.14     67.87 o 
  -4 -14   2     6384.90     6392.63    119.85 o 
  -3 -14   2     6215.38     6179.15    117.45 o 
  -2 -14   2     9488.37     9607.94    139.22 o 
  -1 -14   2    11657.54    11256.69    291.43 o 
   0 -14   2      581.08      587.38     13.86 o 
   1 -14   2     2629.60     2593.51     53.18 o 
   2 -14   2     1280.71     1273.98     25.28 o 
   3 -14   2    18137.71    17843.44    298.03 o 
   4 -14   2     5467.83     5601.04    131.07 o 
   5 -14   2     1332.50     1323.34     39.34 o 
   6 -14   2     3022.29     2822.19     66.68 o 
   7 -14   2     1431.57     1353.97     42.37 o 
   8 -14   2     2403.27     2394.67     62.94 o 
   9 -14   2      813.04      782.33     34.06 o 
  10 -14   2     4661.45     4640.61    105.69 o 
 -11 -13   2      250.17      280.85     31.15 o 
 -10 -13   2     1002.50      994.66     53.86 o 
  -9 -13   2     2954.12     2757.58     99.77 o 
  -8 -13   2      581.67      589.53     38.57 o 
  -7 -13   2     6312.73     6288.14    122.70 o 
  -6 -13   2     1498.63     1460.78     52.64 o 
  -5 -13   2     1828.56     1869.34     46.15 o 
  -4 -13   2     6955.99     7227.88    239.30 o 
  -3 -13   2    13930.28    14085.20    199.47 o 
  -2 -13   2    13883.33    13629.54    238.36 o 
  -1 -13   2     2410.39     2573.42     75.49 o 
   0 -13   2    10771.76    10845.33    150.52 o 
   1 -13   2     1801.54     1733.98     25.66 o 
   2 -13   2     8738.20     9141.27    140.98 o 
   3 -13   2      574.53      598.90     21.76 o 
   4 -13   2    12733.65    12844.28    240.08 o 
   5 -13   2     3716.97     3673.90    102.44 o 
   6 -13   2     2397.00     2333.05     58.27 o 
   7 -13   2      851.57      883.26     31.87 o 
   8 -13   2     4920.45     4875.63    105.05 o 
   9 -13   2     4505.35     4226.39     96.60 o 
  10 -13   2      471.19      515.60     27.73 o 
 -11 -12   2       86.60      103.35     15.10 o 
 -10 -12   2     2660.37     2599.89     68.31 o 
  -9 -12   2      489.24      459.16     24.64 o 
  -8 -12   2     5483.96     5417.78    111.56 o 
  -7 -12   2      931.52      939.63     30.64 o 
  -6 -12   2     6489.07     6438.69    122.45 o 
  -5 -12   2      691.21      645.82     22.38 o 
  -4 -12   2     7249.19     7372.74    155.04 o 
  -3 -12   2     2393.05     2577.17     50.64 o 
  -2 -12   2     3088.99     3089.80     95.71 o 
  -1 -12   2    13518.47    13431.07    226.88 o 
   0 -12   2      984.83     1088.35     39.34 o 
   1 -12   2     3783.12     3660.03     42.54 o 
   2 -12   2     3603.68     3528.19     54.35 o 
   3 -12   2    21046.13    21439.27    351.86 o 
   4 -12   2     2100.96     2090.09     49.76 o 
   5 -12   2     4752.08     4918.88     99.05 o 
   6 -12   2     2889.33     2848.28     65.24 o 
   7 -12   2     3111.10     2911.28     69.37 o 
   8 -12   2     2510.95     2396.63     62.34 o 
   9 -12   2     2069.80     2056.31     58.21 o 
  10 -12   2     3399.71     3435.74    108.62 o 
 -11 -11   2     1422.11     1472.28     55.84 o 
 -10 -11   2      802.70      875.75     35.21 o 
  -9 -11   2     3037.35     2962.10     96.68 o 
  -8 -11   2      650.26      667.10     24.76 o 
  -7 -11   2     3163.18     3016.78     75.78 o 
  -6 -11   2      385.91      398.62     17.66 o 
  -5 -11   2     4772.78     4805.78     95.17 o 
  -4 -11   2     8579.41     8627.54    149.69 o 
  -3 -11   2     4895.92     5019.63     89.13 o 
  -2 -11   2     6001.69     5589.71    147.89 o 
  -1 -11   2      513.87      546.51     23.06 o 
   0 -11   2    23417.49    22332.13    558.73 o 
   1 -11   2      341.90      385.28     16.34 o 
   2 -11   2     8155.23     8363.41    147.71 o 
   3 -11   2     2781.08     2829.55     45.72 o 
   4 -11   2     9655.43     9728.90    170.23 o 
   5 -11   2     6211.98     6225.98    116.49 o 
   6 -11   2     5862.98     5637.88    112.70 o 
   7 -11   2     9562.07     9447.50    183.85 o 
   8 -11   2     1882.05     1732.94    100.87 o 
   9 -11   2     3435.84     3394.43     80.96 o 
  10 -11   2     1142.95     1054.57     39.75 o 
 -12 -10   2      421.80      415.52     26.24 o 
 -11 -10   2       76.57       67.86     14.27 o 
 -10 -10   2     1168.30     1200.14     41.47 o 
  -9 -10   2      119.41      111.92     13.96 o 
  -8 -10   2      683.57      705.74     22.19 o 
  -7 -10   2     1634.53     1635.93     35.14 o 
  -6 -10   2     3327.91     3475.42     58.84 o 
  -5 -10   2     4289.96     4104.68     76.71 o 
  -4 -10   2     5202.95     5422.48     94.87 o 
  -3 -10   2     9962.94     9887.58    171.40 o 
  -2 -10   2      327.69      353.57     11.04 o 
  -1 -10   2    17574.76    17649.78    322.47 o 
   0 -10   2     5595.76     5451.32     98.81 o 
   1 -10   2    26351.41    25493.91    302.06 o 
   2 -10   2     2207.63     2315.63     37.55 o 
   3 -10   2     3234.66     3233.88     64.72 o 
   4 -10   2     6127.91     6097.94    111.94 o 
   5 -10   2     4072.72     4049.79    115.05 o 
   6 -10   2      651.87      695.65     25.51 o 
   7 -10   2      781.92      817.34     30.11 o 
   8 -10   2     5495.87     5424.60    111.74 o 
   9 -10   2      610.21      619.70     28.12 o 
  10 -10   2     1330.00     1373.31     45.94 o 
 -12  -9   2      503.99      483.12     42.74 o 
 -11  -9   2     3080.44     3191.45     79.91 o 
 -10  -9   2      557.76      576.58     27.47 o 
  -9  -9   2      217.23      216.13     13.03 o 
  -8  -9   2     2888.44     3032.67     56.42 o 
  -7  -9   2     2771.38     2694.14     50.75 o 
  -6  -9   2     2584.40     2543.85     46.45 o 
  -5  -9   2    18388.85    18639.83    256.05 o 
  -4  -9   2    10550.24    10658.13    178.70 o 
  -3  -9   2     1234.86     1234.23     40.73 o 
  -2  -9   2      687.70      817.62     40.56 o 
  -1  -9   2     4010.64     4235.34    104.03 o 
   0  -9   2    25530.63    25176.01    339.90 o 
   1  -9   2     1629.98     1700.29     28.51 o 
   2  -9   2     9880.28     9728.85    134.45 o 
   3  -9   2     5472.95     5636.34     82.37 o 
   4  -9   2     2452.17     2411.96     40.18 o 
   6  -9   2    11892.99    11604.78    202.57 o 
   7  -9   2     8736.33     8321.53    173.82 o 
   8  -9   2      200.33      149.05     15.14 o 
   9  -9   2     1993.49     1866.52     52.91 o 
  10  -9   2      708.52      649.06     29.64 o 
  11  -9   2     1703.38     1612.14     66.40 o 
 -12  -8   2      849.45      862.79     58.26 o 
 -11  -8   2      973.25      945.51     36.78 o 
 -10  -8   2     2199.43     2198.87     59.71 o 
  -9  -8   2     2779.05     2728.02     53.72 o 
  -8  -8   2      276.20      299.39     13.93 o 
  -7  -8   2     2482.54     2524.36     45.34 o 
  -6  -8   2    19432.52    19560.09    332.34 o 
  -5  -8   2     9038.69     9364.16    133.09 o 
  -4  -8   2     6021.00     6299.38    108.56 o 
  -3  -8   2     3778.61     3508.14     64.11 o 
  -2  -8   2     8261.41     8560.97    192.04 o 
  -1  -8   2     1669.25     1711.70     46.66 o 
   0  -8   2      686.48      764.09     15.52 o 
   1  -8   2    21780.53    21741.61    362.85 o 
   2  -8   2    11237.23    11144.23    191.37 o 
   3  -8   2     2982.43     3151.72     49.65 o 
   4  -8   2      140.61      114.03      6.51 o 
   5  -8   2    15920.29    15891.72    375.15 o 
   6  -8   2     4605.24     4603.72    135.22 o 
   7  -8   2     1240.18     1243.91     36.98 o 
   8  -8   2     2169.32     2091.84     67.69 o 
   9  -8   2      312.85      336.87     20.48 o 
  10  -8   2     1016.82      910.66     35.56 o 
  11  -8   2     1529.82     1528.31     49.04 o 
 -12  -7   2     2064.49     2177.46     80.13 o 
 -11  -7   2     3019.38     2944.96     74.16 o 
 -10  -7   2     3662.70     3762.75     69.55 o 
  -9  -7   2      585.53      583.75     20.58 o 
  -8  -7   2      911.33      949.03     21.02 o 
  -7  -7   2     4100.64     4256.87     69.29 o 
  -6  -7   2     2424.45     2387.61     53.44 o 
  -5  -7   2     9266.81     8990.38    131.15 o 
  -4  -7   2    12814.65    12855.45    220.08 o 
  -3  -7   2     3807.26     3482.48     84.77 o 
  -2  -7   2     1451.76     1562.88     41.93 o 
  -1  -7   2    20197.73    21001.34    338.92 o 
   0  -7   2    12533.26    12555.26    205.87 o 
   2  -7   2    15438.27    14518.80    248.07 o 
   3  -7   2       58.82       49.55      5.64 o 
   4  -7   2     6741.56     6821.23    122.18 o 
   5  -7   2     1212.62     1253.49     36.09 o 
   6  -7   2     8647.42     8940.08    226.35 o 
   7  -7   2     1757.34     1808.22     46.82 o 
   8  -7   2      386.81      459.70     22.31 o 
   9  -7   2     1027.19     1067.90     36.30 o 
  10  -7   2     1670.83     1663.87     49.46 o 
  11  -7   2      849.71      810.34     34.05 o 
 -12  -6   2     1318.17     1346.57     45.90 o 
 -11  -6   2      830.49      876.71     34.88 o 
 -10  -6   2     1233.24     1278.97     33.05 o 
  -9  -6   2     1859.80     1851.90     33.75 o 
  -8  -6   2      738.77      726.16     18.31 o 
  -7  -6   2     1548.41     1597.97     32.32 o 
  -6  -6   2     6582.03     6464.39    100.62 o 
  -5  -6   2     8562.53     8445.94    153.28 o 
  -4  -6   2     4043.27     4099.46    217.51 o 
  -3  -6   2    13205.41    13587.23    310.23 o 
  -2  -6   2    26594.97    27222.00    453.31 o 
  -1  -6   2     6687.10     6878.14     94.50 o 
   0  -6   2      445.50      446.32     12.07 o 
   1  -6   2    18252.56    17969.05    750.39 o 
   2  -6   2     5662.32     5490.92     96.67 o 
   3  -6   2    10684.11    10542.26    146.96 o 
   4  -6   2      858.10      786.50     23.85 o 
   5  -6   2     6739.24     6677.71    122.12 o 
   6  -6   2     1159.07     1217.29     34.82 o 
   7  -6   2     1128.38     1115.27     33.94 o 
   8  -6   2      808.86      792.05     32.96 o 
   9  -6   2      399.17      411.45     21.59 o 
  10  -6   2      311.72      295.58     19.43 o 
  11  -6   2     3243.47     3329.36     99.44 o 
 -12  -5   2       75.84       88.15     15.87 o 
 -11  -5   2     4170.24     4241.33     76.77 o 
 -10  -5   2     7272.50     7476.91    102.38 o 
  -9  -5   2     1762.21     1777.75     33.39 o 
  -8  -5   2      207.38      210.96     12.65 o 
  -7  -5   2      114.24      111.95      8.24 o 
  -6  -5   2     2197.55     2196.49     39.23 o 
  -5  -5   2     2288.29     2024.09     44.76 o 
  -4  -5   2     5168.04     5103.51     89.39 o 
  -3  -5   2    20959.32    21453.10    351.14 o 
  -2  -5   2    21780.46    22858.75    379.25 o 
  -1  -5   2    24152.08    24441.65    487.94 o 
   0  -5   2      875.76      874.19     18.82 o 
   1  -5   2      685.20      660.46     16.68 o 
   2  -5   2    29276.42    28453.84    643.21 o 
   3  -5   2     1707.62     1932.29     48.39 o 
   4  -5   2     5717.76     5903.82     87.16 o 
   5  -5   2    12649.05    12729.00    176.70 o 
   6  -5   2     4946.23     4932.48     96.91 o 
   7  -5   2     1471.07     1383.49     40.27 o 
   8  -5   2      360.50      367.62     32.27 o 
   9  -5   2     1619.04     1603.87     45.40 o 
  10  -5   2     1164.72     1198.40     88.33 o 
  11  -5   2      170.01      167.54     17.68 o 
 -12  -4   2      917.40      974.36     37.17 o 
 -11  -4   2     1528.90     1578.61     32.63 o 
 -10  -4   2     1795.08     1779.88     34.64 o 
  -9  -4   2     2898.79     2791.83     45.74 o 
  -8  -4   2     8741.33     8520.13    110.16 o 
  -7  -4   2     2733.28     2637.63     47.24 o 
  -6  -4   2      789.66      759.20     18.54 o 
  -5  -4   2     9296.07     9329.54    159.17 o 
  -4  -4   2     5665.74     5656.83     95.45 o 
  -3  -4   2    11534.77    12107.88    200.54 o 
  -2  -4   2     1266.10     1239.25     25.17 o 
  -1  -4   2     7911.09     8585.49    114.77 o 
   0  -4   2       59.11       40.07      3.70 o 
   1  -4   2    12047.85    11907.90    197.74 o 
   4  -4   2    18313.18    18839.55    309.87 o 
   5  -4   2      503.88      477.40     24.56 o 
   6  -4   2     2220.24     2212.99     51.40 o 
   7  -4   2     2585.25     2516.07     57.33 o 
   8  -4   2      688.77      717.16     29.39 o 
   9  -4   2     1317.34     1271.81     39.76 o 
  10  -4   2      853.13      901.16     33.18 o 
  11  -4   2     2760.05     2772.27     69.86 o 
 -12  -3   2     2526.66     2835.13    102.23 o 
 -11  -3   2     1013.19     1034.97     25.36 o 
 -10  -3   2     1339.20     1337.07     28.93 o 
  -9  -3   2     4295.89     4359.25     56.07 o 
  -8  -3   2     4248.52     4225.96     61.21 o 
  -7  -3   2      277.64      314.27     12.59 o 
  -6  -3   2     2693.67     2892.82     48.27 o 
  -5  -3   2     4322.35     4217.76     79.25 o 
  -4  -3   2     3129.19     2987.18     77.85 o 
  -3  -3   2     8370.34     8895.42    124.12 o 
  -2  -3   2    10975.37    10981.96    221.43 o 
  -1  -3   2     8271.21     8905.86    143.16 o 
   0  -3   2      704.97      754.95     16.34 o 
   1  -3   2      554.63      548.41     19.64 o 
   3  -3   2     2468.78     2236.66     61.53 o 
   4  -3   2     1797.82     1767.57     40.24 o 
   5  -3   2     5139.53     5213.72     98.25 o 
   6  -3   2     2197.82     2241.29     51.13 o 
   7  -3   2      192.85      202.77     13.68 o 
   8  -3   2      907.35      916.06     30.59 o 
   9  -3   2     1882.68     1893.06     50.63 o 
  10  -3   2     1462.75     1426.01     44.04 o 
  11  -3   2      377.36      419.45     23.32 o 
 -12  -2   2      483.76      474.52     20.55 o 
 -11  -2   2     1380.04     1451.94     31.36 o 
 -10  -2   2      160.92      158.85     10.72 o 
  -9  -2   2      338.03      394.04     11.91 o 
  -8  -2   2     7160.80     6955.68     81.33 o 
  -7  -2   2    19063.63    18900.38    263.30 o 
  -6  -2   2     6232.78     6032.02    109.73 o 
  -5  -2   2      181.91      152.80      7.46 o 
  -4  -2   2     1144.28     1182.33     27.27 o 
  -3  -2   2     2901.97     2959.76     37.07 o 
  -2  -2   2     5800.05     6088.99     82.07 o 
  -1  -2   2     4829.55     5304.05     85.74 o 
   0  -2   2     6404.92     6917.20    119.19 o 
   1  -2   2     5487.81     5761.87    133.50 o 
   2  -2   2    27496.44    26240.83    627.30 o 
   3  -2   2    11567.94    11456.27    268.06 o 
   4  -2   2     4604.16     4480.30     83.46 o 
   5  -2   2      745.81      787.10     23.20 o 
   6  -2   2     1291.08     1279.11     33.77 o 
   7  -2   2      973.20      965.01     29.21 o 
   8  -2   2      945.91      961.09     30.96 o 
   9  -2   2     1266.90     1290.84     38.59 o 
  10  -2   2     1737.16     1826.54     50.78 o 
  11  -2   2      879.63      899.00     48.98 o 
 -12  -1   2     2287.58     2387.92     51.59 o 
 -11  -1   2      191.58      201.95     14.10 o 
 -10  -1   2     1417.14     1397.44     25.99 o 
  -9  -1   2     2818.27     2762.09     39.59 o 
  -8  -1   2    10697.90    10839.39    134.59 o 
  -7  -1   2     2692.91     2573.29     38.92 o 
  -6  -1   2     5887.57     5889.19     74.29 o 
  -5  -1   2    10707.71    10629.90    149.61 o 
  -4  -1   2    13654.09    14209.48    226.74 o 
  -3  -1   2     5756.70     5858.73     79.46 o 
  -2  -1   2     2050.63     2111.24     37.66 o 
  -1  -1   2    12735.99    13423.63    302.78 o 
   0  -1   2     6427.34     6945.79    114.81 o 
   1  -1   2     3320.75     2932.19     76.45 o 
   2  -1   2     1474.94     1437.53     41.35 o 
   3  -1   2     2124.02     2079.65     58.49 o 
   4  -1   2     3738.10     3372.21     64.19 o 
   5  -1   2     4376.89     4242.71     81.70 o 
   6  -1   2     4350.38     4269.72     82.87 o 
   7  -1   2     2610.13     2630.95     57.52 o 
   8  -1   2     5837.82     5766.92    111.58 o 
   9  -1   2     2313.44     2295.53     56.35 o 
  10  -1   2       97.67      106.46     12.89 o 
  11  -1   2      147.33      142.20     15.57 o 
 -12   0   2      219.91      239.58     15.12 o 
 -11   0   2     1394.70     1393.82     35.39 o 
 -10   0   2     1662.87     1678.58     28.98 o 
  -9   0   2      572.49      576.02     15.63 o 
  -8   0   2     2463.34     2566.49     36.31 o 
  -7   0   2    18706.16    17915.91    234.40 o 
  -6   0   2     1239.48     1230.61     21.67 o 
  -5   0   2        1.54        5.27      4.10 o 
  -4   0   2     6880.95     7388.38    136.87 o 
  -3   0   2      565.69      519.68     10.53 o 
  -2   0   2     1674.14     1699.72     31.72 o 
  -1   0   2      512.65      480.54     10.64 o 
   0   0   2    26706.67    25434.08    722.51 o 
   1   0   2     7320.33     6814.19    161.02 o 
   2   0   2       52.46       30.02      4.78 o 
   3   0   2      649.63      550.05     21.04 o 
   4   0   2     3044.39     2990.26     57.59 o 
   5   0   2      121.61      188.30     17.40 o 
   6   0   2      186.48      207.41     27.77 o 
   7   0   2      615.44      566.05     21.27 o 
   8   0   2      356.82      350.25     25.31 o 
   9   0   2     6921.78     6770.53    129.26 o 
  10   0   2      289.57      281.89     17.78 o 
  11   0   2        0.74       -1.82      6.58 o 
 -12   1   2     2282.73     2382.10     51.68 o 
 -11   1   2      196.53      207.16     12.13 o 
 -10   1   2     1525.99     1510.81     26.70 o 
  -9   1   2     2850.07     2761.28     39.64 o 
  -8   1   2    10688.37    10882.57    135.54 o 
  -7   1   2     2734.79     2574.60     39.12 o 
  -6   1   2     5669.35     5601.92     87.09 o 
  -5   1   2    10778.49    10695.26    128.47 o 
  -4   1   2    13456.73    14019.64    384.17 o 
  -3   1   2     5772.95     5759.06     95.30 o 
  -2   1   2     2180.28     2290.50     53.70 o 
  -1   1   2    12792.65    13294.16    224.38 o 
   0   1   2     6247.27     6725.60    116.01 o 
   1   1   2     3326.81     3208.00     54.41 o 
   2   1   2     1501.64     1516.51     62.02 o 
   3   1   2     2166.86     2104.52     56.80 o 
   4   1   2     3768.70     3369.00     63.21 o 
   5   1   2     4352.14     4173.69     64.33 o 
   6   1   2     4408.66     4276.04     67.02 o 
   7   1   2     2529.40     2552.46     45.85 o 
   8   1   2     5756.87     5793.19    110.50 o 
   9   1   2     2308.12     2305.68     55.24 o 
  10   1   2      127.49      139.41     14.02 o 
  11   1   2      154.73      159.35     15.61 o 
 -12   2   2      492.76      504.06     25.67 o 
 -11   2   2     1435.53     1557.17     32.28 o 
 -10   2   2      159.35      164.28     10.71 o 
  -9   2   2      345.56      379.06     14.19 o 
  -8   2   2     6985.30     6884.75     98.56 o 
  -7   2   2    18781.78    18977.09    225.82 o 
  -6   2   2     6350.54     6089.33     91.76 o 
  -5   2   2      213.39      181.37      6.51 o 
  -4   2   2     1228.02     1279.07     48.38 o 
  -3   2   2     2771.52     2807.19     71.94 o 
  -2   2   2     5535.96     5815.66    102.48 o 
  -1   2   2     4790.51     5040.34    130.81 o 
   0   2   2     6734.74     7302.60    120.22 o 
   1   2   2     5301.20     5600.56     95.91 o 
   2   2   2    27742.39    27054.33    668.81 o 
   3   2   2    11494.98    11020.10    263.96 o 
   4   2   2     4643.44     4595.63     67.32 o 
   5   2   2      733.89      774.99     17.89 o 
   6   2   2     1259.86     1274.71     26.40 o 
   7   2   2      882.97      892.05     24.50 o 
   8   2   2      894.59      938.81     29.09 o 
   9   2   2     1277.03     1274.43     36.74 o 
  10   2   2     1875.19     1944.88     49.62 o 
  11   2   2      956.47      965.25     50.87 o 
 -12   3   2     2461.34     2718.15    100.28 o 
 -11   3   2     1012.53     1027.54     25.46 o 
 -10   3   2     1471.38     1464.51     29.99 o 
  -9   3   2     4244.06     4299.15     56.08 o 
  -8   3   2     4202.61     4263.26     60.41 o 
  -7   3   2      285.27      340.85     10.98 o 
  -6   3   2     2682.35     2805.34     49.04 o 
  -5   3   2     4305.45     4165.90     54.96 o 
  -4   3   2     3054.82     2824.13     69.17 o 
  -3   3   2     8715.47     9003.61    152.99 o 
  -2   3   2    10687.73    10541.37    147.06 o 
  -1   3   2     8325.65     8778.81    120.59 o 
   0   3   2      741.21      808.78     15.83 o 
   1   3   2      481.05      505.82     12.62 o 
   2   3   2    15203.11    14907.77    349.56 o 
   3   3   2     2441.93     2146.79     54.86 o 
   4   3   2     1905.71     1913.09     31.83 o 
   5   3   2     5259.33     5360.33     78.71 o 
   6   3   2     2225.80     2287.19     40.01 o 
   7   3   2      239.86      238.60     10.74 o 
   8   3   2      875.17      896.65     27.82 o 
   9   3   2     1910.90     1983.70     48.27 o 
  10   3   2     1478.76     1487.44     41.25 o 
  11   3   2      373.43      446.29     33.97 o 
 -12   4   2      945.95     1026.04     37.92 o 
 -11   4   2     1493.43     1504.28     36.97 o 
 -10   4   2     1883.79     1860.41     35.42 o 
  -9   4   2     2886.68     2833.74     46.17 o 
  -8   4   2     8463.67     8390.07     97.00 o 
  -7   4   2     2739.43     2713.78     40.80 o 
  -6   4   2      747.43      707.85     15.38 o 
  -5   4   2     8960.38     8904.61    110.42 o 
  -4   4   2     5279.80     5175.62    107.28 o 
  -3   4   2    11258.99    11474.05    158.06 o 
  -2   4   2     1310.76     1218.42     21.60 o 
  -1   4   2     7471.14     8206.57    114.57 o 
   0   4   2       46.07       28.22      4.21 o 
   1   4   2    12107.70    12267.75    196.41 o 
   2   4   2     5366.84     5448.77     92.34 o 
   3   4   2    15680.25    15161.58    247.51 o 
   4   4   2    18480.48    18611.81    251.53 o 
   5   4   2      546.14      507.73     13.64 o 
   6   4   2     2288.56     2288.06     39.75 o 
   7   4   2     2457.54     2437.35     43.70 o 
   8   4   2      728.65      779.62     20.79 o 
   9   4   2     1355.61     1398.30     37.34 o 
  10   4   2      815.99      798.71     44.29 o 
  11   4   2     2953.39     2822.56    103.10 o 
 -12   5   2       70.73       91.13     13.92 o 
 -11   5   2     4124.21     4151.84    167.36 o 
 -10   5   2     7249.81     7519.25    102.91 o 
  -9   5   2     1878.12     1857.54     34.17 o 
  -8   5   2      200.58      216.33      8.44 o 
  -7   5   2       72.84       63.60      7.46 o 
  -6   5   2     2198.79     2185.89     33.62 o 
  -5   5   2     2361.35     2074.61     37.56 o 
  -4   5   2     5119.43     4994.23     63.49 o 
  -3   5   2    21003.18    20594.74    242.37 o 
  -2   5   2    21977.42    22226.81    259.06 o 
  -1   5   2    24237.96    24930.89    417.98 o 
   0   5   2      885.06      920.86     25.92 o 
   1   5   2      721.43      732.20     15.31 o 
   2   5   2    28907.44    28528.45    667.34 o 
   3   5   2     1651.85     1802.39     57.12 o 
   4   5   2     5786.42     5977.73     85.32 o 
   5   5   2    12550.82    12337.38    172.70 o 
   6   5   2     5046.39     5046.97     79.83 o 
   7   5   2     1552.99     1489.45     29.78 o 
   8   5   2      417.59      442.56     14.94 o 
   9   5   2     1585.08     1454.76     60.02 o 
  10   5   2     1215.67     1292.60     41.61 o 
  11   5   2      180.60      165.06     26.73 o 
 -12   6   2     1341.21     1377.79     46.79 o 
 -11   6   2      830.56      915.83     35.23 o 
 -10   6   2     1184.72     1193.15     40.02 o 
  -9   6   2     1709.87     1745.91     33.51 o 
  -8   6   2      831.54      822.74     19.48 o 
  -7   6   2     1545.16     1601.54     41.88 o 
  -6   6   2     6671.42     6539.02     95.38 o 
  -5   6   2     8746.37     8797.95    120.90 o 
  -4   6   2     3875.79     3976.39     52.17 o 
  -3   6   2    13376.97    13198.58    156.20 o 
  -2   6   2    26555.37    25845.65    356.14 o 
  -1   6   2     6289.47     6310.30    100.68 o 
   0   6   2      481.38      494.10     12.30 o 
   1   6   2    18670.02    19385.55    522.41 o 
   2   6   2     5616.40     5503.28    130.00 o 
   3   6   2    10813.09    10603.89    174.90 o 
   4   6   2      830.48      717.36     18.20 o 
   5   6   2     6974.57     6859.81    120.42 o 
   6   6   2     1219.76     1274.67     25.58 o 
   7   6   2     1089.23     1090.85     24.31 o 
   8   6   2      710.97      707.20     19.57 o 
   9   6   2      396.49      406.92     21.28 o 
  10   6   2      270.56      293.59     19.73 o 
  11   6   2     3118.12     3264.72    116.36 o 
 -12   7   2     2114.19     2239.44     62.44 o 
 -11   7   2     3069.52     3010.91     74.30 o 
 -10   7   2     3750.67     3806.60     85.84 o 
  -9   7   2      608.50      624.61     35.07 o 
  -8   7   2      861.85      881.42     20.83 o 
  -7   7   2     4250.96     4377.73     88.55 o 
  -6   7   2     2470.18     2424.88     48.12 o 
  -5   7   2     9569.92     9366.76    113.29 o 
  -4   7   2    13012.39    12834.66    153.03 o 
  -3   7   2     3785.34     3390.78     44.51 o 
  -2   7   2     1600.19     1599.63     26.13 o 
  -1   7   2    20618.97    21088.88    438.30 o 
   0   7   2    12332.54    12617.25    205.83 o 
   2   7   2    15615.15    15491.75    244.46 o 
   3   7   2       44.49       46.60     10.94 o 
   4   7   2     6919.62     6941.10    121.61 o 
   5   7   2     1114.12     1114.94     30.13 o 
   6   7   2     8686.28     8766.51    151.49 o 
   7   7   2     1675.85     1751.05     33.71 o 
   8   7   2      404.08      476.38     18.17 o 
   9   7   2      951.65     1019.59     35.26 o 
  10   7   2     1616.84     1602.38     72.04 o 
  11   7   2      809.85      812.89     50.59 o 
 -12   8   2      840.44      848.07     36.02 o 
 -11   8   2      997.77      921.66     36.28 o 
 -10   8   2     2251.94     2274.02     84.18 o 
  -9   8   2     2807.81     2739.72     66.54 o 
  -8   8   2      321.46      323.14     13.53 o 
  -7   8   2     2504.77     2582.76     82.20 o 
  -6   8   2    19549.65    19370.08    315.95 o 
  -5   8   2     8816.63     9278.62    114.83 o 
  -4   8   2     5871.17     5945.27     76.38 o 
  -3   8   2     3613.04     3460.33     62.19 o 
  -2   8   2     8084.71     7937.99    135.90 o 
  -1   8   2     1748.87     1719.39     27.98 o 
   0   8   2      782.67      850.90     15.76 o 
   1   8   2    21542.28    21808.61    286.74 o 
   2   8   2    11197.94    11541.21    153.29 o 
   3   8   2     3109.73     3262.65     48.77 o 
   4   8   2      147.81      129.97      5.98 o 
   5   8   2    15669.26    15137.91    536.96 o 
   6   8   2     4773.87     4822.23     73.09 o 
   7   8   2     1163.33     1134.35     28.33 o 
   8   8   2     2220.40     2278.03     55.46 o 
   9   8   2      333.47      326.79     19.60 o 
  10   8   2     1037.24      964.63     54.10 o 
  11   8   2     1510.42     1442.88     71.56 o 
 -12   9   2      586.78      579.70     29.37 o 
 -11   9   2     3214.95     3340.69     80.64 o 
 -10   9   2      529.99      551.49     27.00 o 
  -9   9   2      179.39      145.78     16.22 o 
  -8   9   2     2916.96     2946.80     69.38 o 
  -7   9   2     2995.82     2775.01     63.34 o 
  -6   9   2     2571.49     2476.02     42.78 o 
  -5   9   2    18438.05    18564.37    250.40 o 
  -4   9   2    10503.59    10088.54    190.35 o 
  -3   9   2     1182.78     1161.27     25.65 o 
  -2   9   2      772.57      928.39     17.55 o 
  -1   9   2     4130.57     4264.28     68.52 o 
   0   9   2    25404.49    25209.23    406.61 o 
   1   9   2     1659.04     1744.46     28.09 o 
   2   9   2     9736.10     9433.47    161.38 o 
   3   9   2     5386.82     5567.79     79.78 o 
   4   9   2     2396.46     2352.26     38.92 o 
   5   9   2      864.67      858.65     24.26 o 
   6   9   2    11554.31    11267.34    162.91 o 
   7   9   2     9006.00     8697.13    128.18 o 
   8   9   2      207.66      175.65     14.70 o 
   9   9   2     2049.63     1892.22     78.04 o 
  10   9   2      692.31      619.78     43.52 o 
  11   9   2     1720.57     1650.37     77.26 o 
 -12  10   2      405.54      442.08     26.75 o 
 -11  10   2       55.09       43.71     11.46 o 
 -10  10   2     1205.13     1221.38     41.77 o 
  -9  10   2      115.89      100.39     13.44 o 
  -8  10   2      722.70      718.52     28.47 o 
  -7  10   2     1553.22     1514.13     59.84 o 
  -6  10   2     3148.59     3196.70     71.62 o 
  -5  10   2     4249.77     4116.65     63.31 o 
  -4  10   2     5217.39     5116.24    150.09 o 
  -3  10   2    10076.10    10019.76    166.70 o 
  -2  10   2      273.38      299.69      9.22 o 
  -1  10   2    17866.32    17848.25    291.20 o 
   0  10   2     5628.87     5521.91     77.91 o 
   1  10   2    25982.14    25511.43    335.14 o 
   2  10   2     2172.79     2277.63     47.14 o 
   3  10   2     3150.00     3165.35     63.31 o 
   4  10   2     5995.93     5863.76    109.19 o 
   5  10   2     4153.98     4064.23    218.43 o 
   6  10   2      561.88      581.35     18.76 o 
   7  10   2      855.83      863.36     29.56 o 
   8  10   2     5437.21     5393.54    108.52 o 
   9  10   2      590.04      612.52     42.02 o 
  10  10   2     1369.40     1397.85     68.62 o 
 -11  11   2     1383.25     1454.25     48.71 o 
 -10  11   2      840.95      916.52     36.10 o 
  -9  11   2     3009.09     3013.12     74.08 o 
  -8  11   2      629.36      616.28     26.95 o 
  -7  11   2     3158.04     2899.30     80.49 o 
  -6  11   2      350.41      345.70     18.09 o 
  -5  11   2     4957.73     4908.35     88.60 o 
  -4  11   2     8925.30     8521.99    146.84 o 
  -3  11   2     4849.19     4901.21     72.68 o 
  -2  11   2     6074.16     5709.01     81.37 o 
  -1  11   2      435.07      389.35     14.62 o 
   0  11   2    23528.78    22990.34    301.72 o 
   1  11   2      343.25      358.39      9.64 o 
   2  11   2     7990.25     7960.64    140.87 o 
   3  11   2     2744.58     2774.19     57.50 o 
   4  11   2     9408.03     9442.94    166.62 o 
   5  11   2     6027.48     5917.54    228.63 o 
   6  11   2     6295.54     5847.97    110.49 o 
   7  11   2     9343.29     9076.67    167.44 o 
   8  11   2     1892.60     1798.78     74.40 o 
   9  11   2     3440.34     3372.91    117.93 o 
  10  11   2     1149.90     1189.54     62.48 o 
 -11  12   2       77.96       82.56     14.03 o 
 -10  12   2     2605.23     2554.09     68.05 o 
  -9  12   2      541.58      520.50     26.26 o 
  -8  12   2     5486.09     5368.38    111.44 o 
  -7  12   2      935.52      950.84     32.98 o 
  -6  12   2     6408.46     6222.52    121.88 o 
  -5  12   2      638.47      617.52     33.42 o 
  -4  12   2     7472.79     7303.16    127.55 o 
  -3  12   2     2526.28     2703.36     56.38 o 
  -2  12   2     3066.63     3019.94     60.85 o 
  -1  12   2    13248.55    13063.52    178.87 o 
   0  12   2     1016.06     1083.98     21.12 o 
   1  12   2     3704.30     3540.24     53.67 o 
   2  12   2     3483.01     3341.47     66.77 o 
   3  12   2    20689.94    20832.52    345.52 o 
   4  12   2     2116.21     2162.31     48.99 o 
   5  12   2     4931.67     5081.00    213.99 o 
   6  12   2     2846.80     2709.40     80.81 o 
   7  12   2     3075.27     2985.64     67.36 o 
   8  12   2     2533.46     2450.17     92.25 o 
   9  12   2     2116.52     2107.50     86.61 o 
  10  12   2     3357.22     3264.49    121.02 o 
 -11  13   2      216.15      243.82     28.91 o 
 -10  13   2      991.17      887.63     36.30 o 
  -9  13   2     2896.48     2745.15     70.00 o 
  -8  13   2      542.04      547.25     27.03 o 
  -7  13   2     6193.94     6092.05    143.46 o 
  -6  13   2     1515.83     1505.43     42.39 o 
  -5  13   2     1851.33     1780.21     65.67 o 
  -4  13   2     7042.20     7398.41    191.23 o 
  -3  13   2    14117.13    14628.33    243.74 o 
  -2  13   2    14329.10    14502.08    236.20 o 
  -1  13   2     2253.74     2378.75     39.88 o 
   0  13   2    10624.91    10645.14    147.25 o 
   1  13   2     1752.28     1712.65     29.10 o 
   2  13   2     8649.05     8822.29    155.17 o 
   3  13   2      598.50      679.03     22.24 o 
   4  13   2    12633.37    12716.15    218.31 o 
   5  13   2     3710.31     3752.49     77.28 o 
   6  13   2     2500.89     2436.24    108.06 o 
   7  13   2      746.52      714.47     30.31 o 
   8  13   2     5028.37     4944.64    152.61 o 
   9  13   2     4581.04     4353.21    142.04 o 
  10  13   2      496.59      522.02     42.60 o 
 -11  14   2      234.22      275.01     24.25 o 
 -10  14   2      739.81      697.62     32.21 o 
  -9  14   2      661.32      655.80     30.44 o 
  -8  14   2     6101.24     6004.78    123.66 o 
  -7  14   2     2204.29     2218.52     58.11 o 
  -6  14   2      955.54      934.71     31.96 o 
  -5  14   2     2389.24     2445.49     58.36 o 
  -4  14   2     6172.07     6157.70    168.57 o 
  -3  14   2     6212.41     6326.50    116.13 o 
  -2  14   2     9688.25     9943.80    136.46 o 
  -1  14   2    11599.34    11462.36    156.98 o 
   0  14   2      604.39      625.11     14.91 o 
   1  14   2     2696.80     2651.76     54.33 o 
   2  14   2     1305.13     1266.84     32.60 o 
   3  14   2    17683.30    17453.85    292.67 o 
   4  14   2     5330.40     5429.56    104.47 o 
   5  14   2     1526.56     1503.93     39.80 o 
   6  14   2     2982.97     2831.12     64.75 o 
   7  14   2     1487.22     1395.24     64.35 o 
   8  14   2     2381.28     2330.37     92.24 o 
   9  14   2      849.23      859.22     52.49 o 
  10  14   2     4721.53     4526.81    153.13 o 
 -10  15   2     2528.15     2546.38     69.45 o 
  -9  15   2     7743.65     7641.17    152.31 o 
  -8  15   2      697.79      736.92     41.12 o 
  -7  15   2     3237.15     3174.86     73.84 o 
  -6  15   2     1116.02     1124.19     36.68 o 
  -5  15   2     1951.49     1874.80     47.71 o 
  -4  15   2      562.50      527.71     29.49 o 
  -3  15   2    10749.62    11027.43    152.90 o 
  -2  15   2     4440.43     4297.02     66.67 o 
  -1  15   2      341.25      325.94     11.12 o 
   0  15   2     2898.75     2861.38     47.70 o 
   1  15   2     3256.13     3092.79     63.27 o 
   2  15   2    12180.99    12194.78    210.25 o 
   3  15   2      751.53      671.46     23.30 o 
   4  15   2     9004.13     9089.53    161.35 o 
   5  15   2     8015.11     7749.07    142.35 o 
   6  15   2      714.32      696.11     55.30 o 
   7  15   2     1727.23     1750.26     73.40 o 
   8  15   2     3560.50     3312.08    115.38 o 
   9  15   2     2501.56     2558.02    100.23 o 
 -10  16   2      431.03      459.81     27.15 o 
  -9  16   2       22.34       38.58     10.98 o 
  -8  16   2     6198.73     6016.16    123.78 o 
  -7  16   2     4788.72     4768.92    103.80 o 
  -6  16   2      886.31      867.33     31.45 o 
  -5  16   2     1162.42     1149.55     38.41 o 
  -4  16   2     4480.59     4519.12     92.84 o 
  -3  16   2     1790.23     1804.82     34.03 o 
  -2  16   2     1812.70     1874.44     34.18 o 
  -1  16   2     3262.64     3412.66     54.78 o 
   0  16   2     1905.36     1805.60     42.73 o 
   1  16   2     3663.28     3667.10     73.57 o 
   2  16   2      251.11      245.09     21.03 o 
   3  16   2     9367.48     9410.70    165.16 o 
   4  16   2     1109.92     1075.37     32.75 o 
   5  16   2     3686.67     3584.91     76.34 o 
   6  16   2     1002.51      905.24     49.66 o 
   7  16   2     1450.66     1466.48     67.69 o 
   8  16   2      456.18      370.98     34.32 o 
   9  16   2     1265.44     1182.90     64.88 o 
 -10  17   2       15.05       27.02     10.48 o 
  -9  17   2     2548.69     2505.87     67.95 o 
  -8  17   2     2516.83     2461.97    104.76 o 
  -7  17   2     1270.21     1286.01     42.55 o 
  -6  17   2     1903.07     1857.05     78.89 o 
  -5  17   2     2686.88     2768.53     65.59 o 
  -4  17   2     1368.34     1367.96     38.20 o 
  -3  17   2     1666.39     1699.19     43.49 o 
  -2  17   2     7544.63     7726.23    110.07 o 
  -1  17   2     2099.52     2200.86     38.40 o 
   0  17   2     7696.81     7691.06    135.40 o 
   1  17   2     2239.75     2212.55     55.44 o 
   2  17   2     8328.33     8123.37    141.72 o 
   3  17   2     1925.12     1921.13     46.62 o 
   4  17   2     6580.62     6498.02    123.70 o 
   5  17   2     1385.21     1396.98     40.30 o 
   6  17   2     3212.19     3078.46    108.93 o 
   7  17   2     1951.37     1979.94     81.96 o 
   8  17   2      871.88      833.76     51.95 o 
   9  17   2     1439.48     1373.89     71.45 o 
  -9  18   2      596.30      566.37     29.17 o 
  -8  18   2     1539.63     1491.72     48.00 o 
  -7  18   2     3394.25     3413.17     79.85 o 
  -6  18   2     6292.20     6435.30    196.60 o 
  -5  18   2     4569.34     4591.02    186.60 o 
  -4  18   2       94.53      100.60     11.67 o 
  -3  18   2     1358.98     1425.96     37.34 o 
  -2  18   2      987.98      944.37     22.25 o 
  -1  18   2     6315.19     6368.17    115.50 o 
   0  18   2      459.53      489.77     19.77 o 
   1  18   2     6372.53     6335.99    116.16 o 
   2  18   2     6575.28     6497.92    183.37 o 
   3  18   2     2832.02     2759.12     65.73 o 
   4  18   2      205.61      186.61     14.32 o 
   5  18   2     2426.07     2488.91     91.82 o 
   6  18   2     2021.02     2019.00     81.63 o 
   7  18   2      224.37      175.46     27.22 o 
   8  18   2      747.76      715.40     48.54 o 
  -9  19   2      943.09      941.16     38.64 o 
  -8  19   2     1108.68     1100.21     40.57 o 
  -7  19   2     1904.04     1887.17     54.89 o 
  -6  19   2      378.96      392.53     22.28 o 
  -5  19   2     4140.02     4152.25     90.15 o 
  -4  19   2     4826.38     4735.02     95.86 o 
  -3  19   2      457.10      471.05     20.16 o 
  -2  19   2      348.71      336.96     15.83 o 
  -1  19   2     5596.41     5672.38    106.42 o 
   0  19   2     8128.35     8084.00    146.95 o 
   1  19   2       46.92       46.59      8.42 o 
   2  19   2      915.46      854.03     28.52 o 
   3  19   2      262.27      259.31     15.61 o 
   4  19   2     1394.03     1293.38     38.28 o 
   5  19   2      605.48      601.83     40.45 o 
   6  19   2     2340.70     2236.08     90.12 o 
   7  19   2     1395.67     1381.51     69.34 o 
   8  19   2      942.81      879.95     55.76 o 
  -8  20   2       62.91       59.15     12.47 o 
  -7  20   2     2473.28     2529.39     66.49 o 
  -6  20   2     5406.00     5357.46    112.97 o 
  -5  20   2     6124.08     6061.16    169.20 o 
  -4  20   2     1087.76     1162.02     36.35 o 
  -3  20   2      562.20      586.03     35.35 o 
  -2  20   2      233.96      277.43     23.21 o 
  -1  20   2     1446.18     1451.61     38.09 o 
   0  20   2     2586.17     2643.06     58.55 o 
   1  20   2     6273.16     6162.32    161.55 o 
   2  20   2     2013.66     1969.97    123.45 o 
   3  20   2      639.18      617.91     41.93 o 
   4  20   2      573.42      565.65     38.74 o 
   5  20   2     2190.55     2122.22     83.53 o 
   6  20   2      383.31      364.08     34.22 o 
   7  20   2      660.57      657.19     47.03 o 
  -8  21   2      560.32      576.17     28.93 o 
  -7  21   2      512.29      544.24     27.55 o 
  -6  21   2     1807.74     1874.93     53.30 o 
  -5  21   2     2357.26     2389.89     60.65 o 
  -4  21   2     3730.70     3539.20    113.53 o 
  -3  21   2      779.39      816.26     43.05 o 
  -2  21   2      491.20      521.39     32.84 o 
  -1  21   2     2129.13     2155.26     50.58 o 
   0  21   2     5009.42     5021.79     97.87 o 
   1  21   2      703.73      689.20     25.71 o 
   2  21   2      764.86      801.60     27.99 o 
   3  21   2      143.86      109.50     12.35 o 
   4  21   2        7.20        9.54     10.83 o 
   5  21   2      570.25      562.89     40.78 o 
   6  21   2     3857.88     3717.95    129.76 o 
   7  21   2     2431.13     2391.30     98.18 o 
  -7  22   2      610.34      645.73     54.85 o 
  -6  22   2     1822.66     1767.17     51.86 o 
  -5  22   2     1933.13     1991.69     79.66 o 
  -4  22   2      648.79      646.01     40.16 o 
  -3  22   2     1269.82     1301.25     57.80 o 
  -2  22   2      392.38      389.51     28.70 o 
  -1  22   2      768.73      805.89     40.78 o 
   0  22   2      601.51      590.85     23.39 o 
   1  22   2     1261.52     1314.54     37.80 o 
   2  22   2     1904.77     1953.27     49.32 o 
   3  22   2      537.87      519.21     37.03 o 
   4  22   2      471.85      464.80     36.22 o 
   5  22   2      752.05      808.77     49.30 o 
   6  22   2      589.19      643.75     46.10 o 
  -6  23   2      214.96      255.04     31.66 o 
  -5  23   2     2003.08     2115.04     83.63 o 
  -4  23   2     1708.09     1722.05     71.50 o 
  -3  23   2      420.81      402.01     30.97 o 
  -2  23   2     1825.98     1878.18     70.73 o 
  -1  23   2       14.23        9.04      9.59 o 
   0  23   2      250.76      225.39     15.09 o 
   1  23   2      709.89      771.81     61.18 o 
   2  23   2      138.05      141.58     14.37 o 
   3  23   2     1373.42     1443.91     64.15 o 
   4  23   2      596.26      535.47     39.71 o 
   5  23   2     1923.00     2009.03     83.82 o 
  -6  24   2      576.60      521.09     40.36 o 
  -5  24   2     1994.53     1965.79     81.00 o 
  -4  24   2       76.22       94.56     19.86 o 
  -3  24   2      361.89      389.88     31.75 o 
  -2  24   2      153.64      138.91     21.33 o 
  -1  24   2      554.92      557.81     34.77 o 
   0  24   2     1392.35     1369.18     55.49 o 
   1  24   2     1244.80     1255.03     37.66 o 
   2  24   2     1110.23     1201.80     55.91 o 
   3  24   2      687.28      726.13     44.06 o 
   4  24   2     1500.59     1618.06     72.16 o 
  -4  25   2     1900.69     2061.78     82.84 o 
  -3  25   2     1206.21     1231.46     58.57 o 
  -2  25   2      427.21      479.69     34.47 o 
  -1  25   2      622.13      625.07     38.00 o 
   0  25   2     1494.71     1516.32     61.74 o 
   1  25   2      372.79      370.82     20.28 o 
   2  25   2      273.59      230.49     25.56 o 
   3  25   2      506.25      547.11     39.02 o 
  -3  26   2       89.83       93.73     19.67 o 
  -2  26   2      180.81      161.69     23.98 o 
  -1  26   2      477.39      459.87     32.49 o 
   0  26   2     1257.19     1264.96     54.56 o 
   2  26   2      436.11      468.48     34.50 o 
  -1 -26   3     1230.99     1205.24     61.07 o 
   0 -26   3     2023.25     2091.74     83.85 o 
   1 -26   3     1880.62     1895.24     78.64 o 
  -1 -25   3      202.23      192.20     27.34 o 
   0 -25   3     2159.02     2083.72     82.71 o 
   1 -25   3      893.15      821.68     47.19 o 
   2 -25   3     1216.18     1286.87     61.17 o 
   3 -25   3     1258.75     1238.69     59.55 o 
  -2 -24   3     1281.17     1157.60     56.43 o 
  -1 -24   3     2157.23     2126.56     84.19 o 
   0 -24   3       67.98      102.75     20.17 o 
   1 -24   3       67.35       86.81     19.18 o 
   2 -24   3       37.12       24.91     12.39 o 
   3 -24   3      785.66      809.32     46.09 o 
   4 -24   3      395.53      398.05     32.71 o 
  -2 -23   3     1211.63     1244.27     57.71 o 
  -1 -23   3     2026.04     2016.96     78.97 o 
   0 -23   3     1346.36     1283.70     58.46 o 
   1 -23   3      801.98      813.40     44.86 o 
   2 -23   3      245.89      245.36     25.22 o 
   3 -23   3      577.74      530.92     36.09 o 
   4 -23   3     3467.43     3384.56    115.83 o 
   5 -23   3     1788.49     1775.78     62.86 o 
  -7 -22   3      114.59      104.50     20.11 o 
  -6 -22   3       83.53      120.70     20.39 o 
  -3 -22   3      170.03      213.18     22.79 o 
  -2 -22   3     2036.03     2018.03     78.79 o 
  -1 -22   3     3125.60     3234.19    108.09 o 
   0 -22   3     2183.53     2308.69     82.37 o 
   1 -22   3      323.79      267.50     24.87 o 
   2 -22   3      808.92      762.47     41.80 o 
   3 -22   3      982.03      918.62     47.71 o 
   4 -22   3       77.15       67.83     10.93 o 
   5 -22   3     2572.88     2617.47    117.67 o 
   6 -22   3     3620.29     3457.62    129.18 o 
  -8 -21   3      355.84      410.28     33.83 o 
  -7 -21   3     1488.48     1599.04     67.32 o 
  -6 -21   3     2230.31     2335.33     85.02 o 
  -5 -21   3      235.31      231.34     23.19 o 
  -3 -21   3      615.41      540.21     34.70 o 
  -2 -21   3     1126.87     1158.65     53.74 o 
  -1 -21   3     1900.57     1907.95     73.48 o 
   0 -21   3     2431.44     2517.91     86.23 o 
   1 -21   3     4583.42     4652.23    138.85 o 
   2 -21   3     2732.59     2746.17     93.19 o 
   3 -21   3      195.18      198.04     14.25 o 
   4 -21   3     3647.27     3576.93    124.44 o 
   5 -21   3     1206.40     1172.10     49.96 o 
   6 -21   3      438.28      453.24     23.04 o 
  -8 -20   3      747.28      682.98     44.63 o 
  -7 -20   3     3638.98     3843.70    122.51 o 
  -6 -20   3      204.51      244.59     25.85 o 
  -5 -20   3     1861.21     1889.24     70.87 o 
  -4 -20   3      752.52      763.26     35.11 o 
  -3 -20   3       70.25       52.07     13.73 o 
  -2 -20   3     1091.64     1058.51     49.93 o 
  -1 -20   3     3669.02     3713.82    114.10 o 
   0 -20   3     8560.96     8768.77    234.86 o 
   1 -20   3     1968.50     2052.54     74.46 o 
   2 -20   3     1243.94     1233.01     34.25 o 
   3 -20   3     3755.12     3662.55    109.13 o 
   4 -20   3      517.33      500.37     22.10 o 
   5 -20   3      814.07      832.95     25.64 o 
   6 -20   3      667.83      711.02     30.27 o 
   7 -20   3     3659.68     3566.37     85.82 o 
  -9 -19   3      106.44      164.30     26.16 o 
  -8 -19   3      873.18      918.16     51.62 o 
  -7 -19   3     1631.88     1645.34     69.56 o 
  -6 -19   3     5879.90     5843.26    167.35 o 
  -5 -19   3     3747.14     3628.09     80.54 o 
  -4 -19   3      833.70      882.59     37.90 o 
  -3 -19   3      198.69      198.32     20.01 o 
  -2 -19   3     1593.74     1582.68     63.15 o 
  -1 -19   3     2290.00     2300.73     80.68 o 
   0 -19   3     1947.90     2025.89     71.48 o 
   1 -19   3     3887.87     4058.00     94.59 o 
   2 -19   3     5544.81     5461.62    106.46 o 
   3 -19   3     1916.83     1921.98     53.66 o 
   4 -19   3     3063.58     3000.22     59.63 o 
   5 -19   3     3020.36     2913.58     69.67 o 
   6 -19   3     1582.30     1568.94     47.66 o 
   7 -19   3     1198.11     1174.71     41.67 o 
  -9 -18   3     2410.75     2444.93     94.37 o 
  -8 -18   3      551.06      602.30     41.07 o 
  -7 -18   3     2123.22     2131.98     82.51 o 
  -6 -18   3     1261.94     1320.91     57.10 o 
  -5 -18   3     2940.27     3009.44     68.67 o 
  -4 -18   3     3492.70     3430.61     75.55 o 
  -3 -18   3     1189.68     1183.17     42.27 o 
  -2 -18   3     1809.75     1801.06     68.35 o 
  -1 -18   3     3169.33     3172.17    100.67 o 
   0 -18   3     6447.09     6581.17    202.88 o 
   1 -18   3     4036.52     4051.83     81.09 o 
   2 -18   3      279.58      258.27     14.17 o 
   3 -18   3     1143.99     1096.25     27.08 o 
   4 -18   3     4757.58     4603.82     78.12 o 
   5 -18   3     1773.19     1765.03     48.33 o 
   6 -18   3      803.64      844.85     40.29 o 
   7 -18   3     1822.01     1752.54     52.24 o 
   8 -18   3     2185.06     2103.92     60.24 o 
 -10 -17   3     1587.49     1617.54     75.19 o 
  -9 -17   3     1546.46     1442.73     68.34 o 
  -8 -17   3     5927.29     5915.84    178.40 o 
  -7 -17   3     1121.98     1109.71     54.27 o 
  -6 -17   3     5566.50     5610.27    161.27 o 
  -5 -17   3     1360.72     1378.41     39.82 o 
  -4 -17   3     7203.34     7346.54    140.31 o 
  -3 -17   3      901.66      880.17     68.47 o 
  -2 -17   3     2074.82     2017.82     54.12 o 
  -1 -17   3     1648.93     1676.47     62.62 o 
   0 -17   3     2038.74     2010.77     36.35 o 
   1 -17   3     3927.09     3997.91     78.40 o 
   2 -17   3     5034.89     4938.60     79.75 o 
   3 -17   3     2666.88     2703.80     50.49 o 
   4 -17   3      416.08      442.66     20.30 o 
   5 -17   3     2789.42     2653.76     65.33 o 
   6 -17   3     1368.67     1309.26     41.66 o 
   7 -17   3     1552.76     1482.74     46.30 o 
   8 -17   3      475.21      442.53     25.28 o 
 -10 -16   3     3335.15     3130.80    115.77 o 
  -9 -16   3     6451.30     6339.90    188.39 o 
  -8 -16   3      306.77      320.72     30.04 o 
  -7 -16   3     2506.97     2513.49     90.05 o 
  -6 -16   3     1179.28     1179.55     36.15 o 
  -5 -16   3     4588.90     4586.26     92.97 o 
  -4 -16   3      683.39      809.11     27.55 o 
  -3 -16   3     7080.50     6738.88    270.27 o 
  -2 -16   3     2868.13     2970.98     67.35 o 
  -1 -16   3     2118.70     2131.09     37.31 o 
   0 -16   3     1187.71     1215.01     24.11 o 
   1 -16   3     3502.37     3443.17     69.34 o 
   2 -16   3     3806.26     3739.17     62.66 o 
   3 -16   3     2077.61     2016.74     40.09 o 
   4 -16   3     3014.87     3009.11     67.00 o 
   5 -16   3      568.05      569.63     24.31 o 
   6 -16   3     1952.41     1906.54     52.41 o 
   7 -16   3     2398.73     2317.05     61.40 o 
   8 -16   3     2553.17     2453.56     65.88 o 
 -10 -15   3      643.14      624.39     44.14 o 
  -9 -15   3     2945.98     3046.74    109.47 o 
  -8 -15   3     7955.76     7837.48    216.87 o 
  -7 -15   3     2705.90     2764.97     93.42 o 
  -6 -15   3     1732.03     1645.22     44.22 o 
  -5 -15   3        4.66        3.89      5.11 o 
  -4 -15   3    11334.48    11433.27    206.51 o 
  -3 -15   3    11405.64    10736.96    341.63 o 
  -2 -15   3     1398.79     1427.30     55.82 o 
  -1 -15   3     1138.93     1163.82     30.23 o 
   0 -15   3      594.15      614.67     19.58 o 
   1 -15   3      731.44      750.65     19.88 o 
   2 -15   3     1615.49     1591.31     31.74 o 
   3 -15   3    10479.59    10411.29    318.90 o 
   4 -15   3     3178.26     3196.32     70.44 o 
   5 -15   3      688.26      686.69     26.94 o 
   6 -15   3      141.27      125.87     13.79 o 
   7 -15   3     1822.41     1653.55     48.79 o 
   8 -15   3      752.37      717.83     31.59 o 
   9 -15   3      661.25      663.80     31.13 o 
 -11 -14   3      297.57      331.24     34.00 o 
 -10 -14   3     3399.68     3435.53    120.96 o 
  -9 -14   3     6403.94     6268.24    186.21 o 
  -8 -14   3      527.39      555.94     38.60 o 
  -7 -14   3     3397.33     3406.24     76.88 o 
  -6 -14   3      643.85      625.94     24.34 o 
  -5 -14   3     4121.01     4115.90     85.70 o 
  -4 -14   3     1855.63     1924.05     65.65 o 
  -3 -14   3     9211.30     9376.14    439.93 o 
  -2 -14   3    16056.07    15498.48    401.81 o 
  -1 -14   3     4042.61     4227.37    101.18 o 
   0 -14   3     1068.81     1162.48     37.83 o 
   1 -14   3     4568.13     4425.94    119.32 o 
   2 -14   3     6622.99     6612.16     98.06 o 
   3 -14   3      358.13      360.58     16.75 o 
   4 -14   3     1955.72     1953.39     47.81 o 
   5 -14   3     2527.70     2543.69     60.61 o 
   6 -14   3       69.83       66.91     10.65 o 
   7 -14   3      187.86      176.65     17.05 o 
   8 -14   3     2684.62     2606.01     67.42 o 
   9 -14   3     2705.51     2718.42     71.00 o 
 -11 -13   3     1045.75      945.72     55.99 o 
 -10 -13   3     3232.59     3298.98    116.95 o 
  -9 -13   3      669.88      657.94     42.58 o 
  -8 -13   3    12635.46    12565.67    322.14 o 
  -7 -13   3      358.92      332.45     18.39 o 
  -6 -13   3     3826.63     3867.42     82.27 o 
  -5 -13   3     1079.96     1044.34     42.94 o 
  -4 -13   3     7123.93     7111.29    189.65 o 
  -3 -13   3     7244.45     7317.04    429.61 o 
  -2 -13   3     4974.82     4835.96    140.99 o 
  -1 -13   3     7987.09     8308.10    165.02 o 
   0 -13   3      635.35      611.25     15.90 o 
   1 -13   3     2841.53     2841.45     40.09 o 
   2 -13   3     4495.27     4343.60     69.11 o 
   3 -13   3     8267.33     8200.87    148.54 o 
   4 -13   3     2699.12     2776.94    129.23 o 
   5 -13   3     1781.94     1800.89     47.43 o 
   6 -13   3      457.06      434.37     35.05 o 
   7 -13   3     1028.79      972.29     34.60 o 
   8 -13   3      801.64      792.73     32.22 o 
   9 -13   3      681.38      718.46     31.91 o 
 -11 -12   3     1960.45     2107.74     87.12 o 
 -10 -12   3     1842.12     1976.48     81.77 o 
  -9 -12   3     6779.88     6682.87    193.81 o 
  -8 -12   3     1034.25      972.75     40.62 o 
  -7 -12   3     6097.93     6040.29    117.51 o 
  -6 -12   3     1174.27     1134.58     46.85 o 
  -5 -12   3     2939.23     3113.16     92.34 o 
  -4 -12   3      699.85      746.02     20.04 o 
  -3 -12   3     5728.57     5597.66    271.23 o 
  -2 -12   3     9039.51     9180.26    247.94 o 
  -1 -12   3     3219.02     3266.39     63.90 o 
   0 -12   3    12424.39    12562.25    173.09 o 
   1 -12   3     1260.76     1142.20     21.52 o 
   2 -12   3    14709.40    14517.00    247.28 o 
   3 -12   3     1720.20     1724.48     60.32 o 
   4 -12   3     4263.42     4267.18     85.49 o 
   5 -12   3     1405.77     1458.29     39.95 o 
   6 -12   3     1000.70     1060.85     40.60 o 
   7 -12   3      166.52      171.18     15.11 o 
   8 -12   3     1960.61     1981.46     55.13 o 
   9 -12   3     2741.82     2724.80     70.15 o 
  10 -12   3     1124.05     1238.75     43.97 o 
 -11 -11   3     1664.00     1815.26     78.38 o 
 -10 -11   3     1825.88     1982.06     82.10 o 
  -9 -11   3      611.15      595.29     26.72 o 
  -8 -11   3     3293.66     3298.57     75.79 o 
  -7 -11   3      276.43      301.76     16.77 o 
  -6 -11   3     7470.95     7521.88    200.86 o 
  -5 -11   3      316.33      359.14     13.49 o 
  -4 -11   3    10323.51    10581.88    184.21 o 
  -3 -11   3     8791.62     8830.30    184.43 o 
  -2 -11   3     5813.22     5903.97    113.06 o 
  -1 -11   3    10767.30    10693.60    271.41 o 
   0 -11   3     1084.19     1175.44     23.05 o 
   1 -11   3    17628.87    17162.20    234.30 o 
   2 -11   3     2595.38     2469.53     52.57 o 
   3 -11   3     4364.95     4521.96     88.02 o 
   4 -11   3      110.58      123.94     10.76 o 
   5 -11   3     2332.89     2270.09     53.84 o 
   6 -11   3      187.14      200.60     14.41 o 
   7 -11   3      501.84      466.67     30.61 o 
   8 -11   3     1891.67     1827.25     62.88 o 
   9 -11   3      423.57      404.77     23.52 o 
  10 -11   3      350.78      373.62     23.56 o 
 -12 -10   3     1513.70     1563.82     74.16 o 
 -11 -10   3     5148.89     5342.31    167.30 o 
 -10 -10   3      962.63      998.95     54.07 o 
  -9 -10   3     2802.42     2694.42    116.76 o 
  -8 -10   3     1529.22     1514.26     44.06 o 
  -7 -10   3     4896.33     4938.28    144.03 o 
  -6 -10   3       75.96       75.38     12.69 o 
  -5 -10   3    10016.13    10613.40    187.11 o 
  -4 -10   3     1604.27     1468.45     33.60 o 
  -3 -10   3     4172.61     4163.95     76.14 o 
  -2 -10   3     2143.40     2110.57     43.14 o 
  -1 -10   3    10811.25    10452.90    179.87 o 
   0 -10   3     7529.55     7292.57    103.20 o 
   1 -10   3     2241.92     2295.95     35.09 o 
   2 -10   3     6305.13     6215.50    113.65 o 
   3 -10   3     3978.41     3991.01     78.52 o 
   4 -10   3     3840.14     3837.57     75.57 o 
   5 -10   3     1286.05     1245.64     35.15 o 
   6 -10   3     2437.07     2348.95     56.17 o 
   7 -10   3     5706.63     5532.08    111.32 o 
   8 -10   3     2086.62     1967.10     69.39 o 
   9 -10   3       28.83       21.74      9.36 o 
  10 -10   3     1991.17     1928.93     84.55 o 
 -12  -9   3     3754.56     3774.34    131.66 o 
 -11  -9   3      144.46      134.99     16.26 o 
 -10  -9   3     3664.95     3703.98     69.92 o 
  -9  -9   3      264.86      239.35     13.68 o 
  -8  -9   3     1567.91     1558.84     43.97 o 
  -7  -9   3     1130.40     1222.70     31.85 o 
  -6  -9   3    13569.73    13296.97    340.49 o 
  -5  -9   3     3312.66     3434.53    101.49 o 
  -4  -9   3     5712.32     5804.38    103.61 o 
  -3  -9   3      356.03      357.66     11.90 o 
  -2  -9   3    10751.33    10976.09    321.68 o 
  -1  -9   3      663.59      534.31     30.86 o 
   0  -9   3     1145.31     1136.54     21.54 o 
   1  -9   3    23817.82    22551.89    348.24 o 
   2  -9   3     7454.88     7737.70    135.02 o 
   3  -9   3      228.86      255.29     12.80 o 
   4  -9   3     2966.51     2907.19     61.85 o 
   6  -9   3      932.08      981.60     31.81 o 
   7  -9   3     1740.91     1752.83     47.55 o 
   8  -9   3      746.36      698.14     28.72 o 
   9  -9   3      759.43      743.18     31.19 o 
  10  -9   3      721.87      687.34     30.77 o 
 -12  -8   3     3588.64     3708.77     89.22 o 
 -11  -8   3     4641.80     4785.81    105.60 o 
 -10  -8   3      888.14      871.02     27.14 o 
  -9  -8   3      910.63      918.37     26.90 o 
  -8  -8   3      966.87      979.74     24.74 o 
  -7  -8   3     5914.17     5871.35    113.99 o 
  -6  -8   3      437.51      456.66     25.52 o 
  -5  -8   3    15348.09    15999.12    398.47 o 
  -4  -8   3     9031.76     9196.05    162.30 o 
  -3  -8   3     7583.41     7995.86    137.77 o 
  -2  -8   3     1195.92     1263.74     54.25 o 
  -1  -8   3    21008.33    20806.10    284.07 o 
   0  -8   3     9859.91     9405.83    156.09 o 
   1  -8   3     3291.77     2874.65     44.28 o 
   2  -8   3     4616.78     4723.53     87.35 o 
   3  -8   3      417.45      420.60     16.38 o 
   4  -8   3     2344.37     2399.43     75.62 o 
   6  -8   3     3535.90     3503.50     73.69 o 
   7  -8   3     1277.35     1238.01     38.14 o 
   8  -8   3      463.11      455.86     22.57 o 
   9  -8   3     1659.71     1596.36     47.65 o 
  10  -8   3     3252.91     3234.34     78.80 o 
 -12  -7   3     1987.95     2123.19     68.48 o 
 -11  -7   3     1635.97     1646.83     50.72 o 
 -10  -7   3     1794.60     1810.73     41.64 o 
  -9  -7   3     1516.20     1577.18     36.85 o 
  -8  -7   3     3583.71     3598.59     62.77 o 
  -7  -7   3     1900.71     1854.78     35.92 o 
  -6  -7   3    21523.97    21861.36    375.09 o 
  -5  -7   3    13003.07    12891.51    324.72 o 
  -3  -7   3     3087.06     3001.48     55.83 o 
  -2  -7   3    22538.64    21941.19    671.47 o 
  -1  -7   3     6476.94     6545.32     90.69 o 
   0  -7   3    13661.47    13283.69    304.76 o 
   1  -7   3     8723.46     8990.65    164.01 o 
   2  -7   3     2489.85     2360.41     47.19 o 
   3  -7   3      472.72      506.73     17.85 o 
   6  -7   3     4909.74     5055.04     99.41 o 
   7  -7   3       44.52       42.11     15.30 o 
   8  -7   3     1658.23     1610.37     59.98 o 
   9  -7   3     1630.69     1583.65     47.23 o 
  10  -7   3     1180.25     1145.91     40.48 o 
  11  -7   3     4067.09     4066.27     94.26 o 
 -12  -6   3     3235.19     3401.69     82.82 o 
 -11  -6   3     7051.52     7277.45    118.01 o 
 -10  -6   3     5069.84     5074.77     75.39 o 
  -9  -6   3     2312.10     2246.85     39.29 o 
  -8  -6   3     3958.44     3955.02     66.82 o 
  -7  -6   3     4915.67     5106.66     80.14 o 
  -6  -6   3     2500.60     2543.83     44.75 o 
  -5  -6   3     6775.00     6457.25    112.06 o 
  -4  -6   3     4832.00     4927.80     90.95 o 
  -3  -6   3     3785.40     3835.77     70.23 o 
  -2  -6   3    31775.27    33095.63   1078.07 o 
  -1  -6   3    14163.63    15042.37    238.45 o 
   0  -6   3     1733.94     1231.39    139.89 o 
   1  -6   3        1.16       16.99      5.34 o 
   2  -6   3     3239.84     3214.60     62.35 o 
   3  -6   3     2615.94     2723.33     78.55 o 
   6  -6   3     2030.20     1946.02     49.04 o 
   7  -6   3     1625.70     1600.14     43.61 o 
   8  -6   3      201.47      224.48     19.13 o 
   9  -6   3     1477.59     1520.49     48.18 o 
  10  -6   3     4036.85     3898.00     89.07 o 
  11  -6   3      367.50      413.51     24.30 o 
 -12  -5   3     1808.99     1839.81     54.28 o 
 -11  -5   3     1774.08     1787.72     58.75 o 
 -10  -5   3     1072.57     1068.92     25.44 o 
  -9  -5   3      883.30      849.26     21.05 o 
  -8  -5   3     6210.93     6210.44     96.52 o 
  -7  -5   3     7492.22     7382.06     93.59 o 
  -6  -5   3     2829.25     2984.05     41.29 o 
  -5  -5   3      536.66      503.22     13.17 o 
  -4  -5   3     7863.40     7702.08    131.55 o 
  -3  -5   3    25098.39    25128.50    588.38 o 
  -2  -5   3     9217.65    10015.25    228.88 o 
  -1  -5   3    12679.11    13161.55    208.26 o 
   0  -5   3     1053.32     1227.89     25.72 o 
   1  -5   3      931.79     1011.34     24.11 o 
   2  -5   3      664.73      797.42     31.26 o 
   3  -5   3     5533.21     4829.14    125.45 o 
   4  -5   3     7316.77     7421.78    180.99 o 
   5  -5   3     1544.92     1538.86     53.52 o 
   6  -5   3      425.75      459.93     19.43 o 
   7  -5   3     1895.42     1850.82     48.82 o 
   8  -5   3     2009.23     1964.42     51.06 o 
   9  -5   3     1164.98     1101.13     36.67 o 
  10  -5   3       18.74       19.33      8.63 o 
  11  -5   3     5381.38     5337.69    114.29 o 
 -12  -4   3       26.43       38.00     11.29 o 
 -11  -4   3      772.77      844.60     22.93 o 
 -10  -4   3     5774.50     5824.29     84.12 o 
  -9  -4   3     6876.55     6996.46    110.67 o 
  -8  -4   3       47.81       68.64      6.15 o 
  -7  -4   3      996.80      932.39     18.47 o 
  -6  -4   3     1279.96     1366.11     22.57 o 
  -5  -4   3      349.88      317.74     12.77 o 
  -4  -4   3      100.98      103.39      7.19 o 
  -3  -4   3     5084.35     5231.57    118.90 o 
  -2  -4   3    25564.47    27321.95    428.57 o 
  -1  -4   3    49558.39    49257.56   1540.53 o 
   0  -4   3     1634.30     1825.39     29.14 o 
   1  -4   3    11769.99    10997.67    185.08 o 
   2  -4   3     5102.06     5516.51    136.24 o 
   3  -4   3     9308.05     9613.09    232.33 o 
   4  -4   3     4329.56     4632.02     85.64 o 
   5  -4   3    11668.79    12049.19    203.95 o 
   6  -4   3     1144.39     1158.10     33.97 o 
   7  -4   3       45.33       64.09      9.55 o 
   8  -4   3     1403.49     1402.56     41.00 o 
   9  -4   3     2087.08     2091.66     66.62 o 
  10  -4   3     2522.41     2503.55     64.07 o 
  11  -4   3      297.42      340.97     22.09 o 
 -12  -3   3      204.71      195.09     15.52 o 
 -11  -3   3      514.46      517.11     17.73 o 
 -10  -3   3      592.54      626.09     18.56 o 
  -9  -3   3     2444.58     2322.45     45.97 o 
  -8  -3   3    10269.93    10180.02    132.66 o 
  -7  -3   3     1782.98     1804.92     29.37 o 
  -6  -3   3     1638.09     1564.28     24.89 o 
  -5  -3   3     1945.29     1917.42     27.35 o 
  -4  -3   3    12536.20    11566.11    193.73 o 
  -3  -3   3     1935.96     2022.14     52.29 o 
  -2  -3   3     6485.10     6907.60    107.88 o 
  -1  -3   3    15499.25    16545.75    525.38 o 
   0  -3   3       61.50       59.90      6.71 o 
   1  -3   3    10041.35    10048.89    212.41 o 
   2  -3   3    12506.21    12606.61    227.82 o 
   3  -3   3    12567.32    12780.16    291.07 o 
   4  -3   3     9572.20    10124.26    170.75 o 
   5  -3   3     2172.07     2166.89     55.64 o 
   6  -3   3     5555.07     5650.23    107.39 o 
   7  -3   3     2312.18     2365.71     55.21 o 
   8  -3   3     2319.82     2175.74     54.11 o 
   9  -3   3     1371.20     1355.30     41.08 o 
  10  -3   3     2964.06     3039.09     72.78 o 
  11  -3   3     4971.91     4812.39    104.74 o 
 -13  -2   3      800.21      861.60     35.89 o 
 -12  -2   3      620.78      633.89     24.04 o 
 -11  -2   3      201.37      211.06     14.77 o 
 -10  -2   3     1063.90     1089.44     25.03 o 
  -9  -2   3     2679.63     2763.47     43.57 o 
  -8  -2   3      510.66      484.04     13.71 o 
  -7  -2   3     1816.11     1665.75     30.86 o 
  -6  -2   3     1116.79     1120.62     19.61 o 
  -5  -2   3     1547.80     1596.55     28.57 o 
  -4  -2   3     4907.70     4930.25    104.31 o 
  -3  -2   3     4597.59     4673.95     77.67 o 
  -2  -2   3     6662.63     7024.79    117.91 o 
  -1  -2   3     2069.24     2079.96     32.91 o 
   0  -2   3    22331.18    23051.00    388.11 o 
   1  -2   3    11459.11    12112.89    203.06 o 
   2  -2   3     2933.67     2821.80     71.68 o 
   3  -2   3     5432.60     5522.80    136.69 o 
   4  -2   3     1766.16     1668.52     38.14 o 
   5  -2   3     3165.32     3122.47     63.82 o 
   6  -2   3     8159.82     8301.85    150.70 o 
   7  -2   3     3420.16     3567.03     96.10 o 
   8  -2   3     5371.56     5350.33    107.13 o 
   9  -2   3     2706.70     2660.75     63.71 o 
  10  -2   3     1437.77     1432.38     43.46 o 
  11  -2   3      137.03      143.19     15.92 o 
 -13  -1   3     1318.75     1334.75     42.22 o 
 -12  -1   3      590.64      650.40     24.33 o 
 -11  -1   3       13.24       21.81      6.96 o 
 -10  -1   3      768.01      813.49     21.28 o 
  -9  -1   3      424.78      434.55     13.71 o 
  -8  -1   3      366.15      362.18     11.99 o 
  -7  -1   3     1191.22     1190.48     21.94 o 
  -6  -1   3       33.32       28.16      3.93 o 
  -5  -1   3     4508.13     4036.90    140.38 o 
  -4  -1   3     3470.48     3453.26     83.86 o 
  -3  -1   3     5451.05     5574.42     92.13 o 
  -2  -1   3    19272.76    19659.02    335.90 o 
  -1  -1   3     8921.16     9261.63    154.99 o 
   0  -1   3      301.69      327.33     13.13 o 
   1  -1   3     4688.64     4904.03     68.75 o 
   2  -1   3    26775.05    24503.22    586.04 o 
   3  -1   3     6798.90     6921.32    119.81 o 
   4  -1   3      428.72      476.32     24.66 o 
   5  -1   3      988.87      964.91     26.90 o 
   6  -1   3    10099.79    10081.81    178.31 o 
   7  -1   3     5955.86     5927.96    115.06 o 
   8  -1   3     1326.08     1292.51     37.88 o 
   9  -1   3     6018.23     6211.78    121.96 o 
  10  -1   3      496.99      490.07     23.71 o 
  11  -1   3     1057.18     1024.27     36.62 o 
 -13   0   3      423.56      496.89     22.25 o 
 -12   0   3      578.36      595.23     23.42 o 
 -11   0   3      520.08      569.43     21.74 o 
 -10   0   3      295.16      288.44     11.03 o 
  -9   0   3     1017.44     1055.43     22.68 o 
  -8   0   3       34.42       18.75      4.19 o 
  -7   0   3     2380.22     2225.83     34.65 o 
  -6   0   3      798.32      726.97     18.10 o 
  -5   0   3      108.52      127.68      5.38 o 
  -4   0   3     4533.73     4108.04    653.18 o 
  -3   0   3     6789.70     6677.25    153.11 o 
  -2   0   3     4354.87     4460.79     77.07 o 
  -1   0   3     6028.60     6264.13    106.18 o 
   0   0   3    11700.85    10823.37    147.63 o 
   1   0   3    28145.31    29651.02    402.43 o 
   2   0   3       71.58       56.28      6.11 o 
   3   0   3    21867.10    21593.82    351.97 o 
   4   0   3     4287.27     4376.33     80.73 o 
   5   0   3      159.72      143.47      9.39 o 
   6   0   3      414.25      474.33     24.38 o 
   7   0   3    19109.00    19429.54    327.16 o 
   8   0   3     8198.89     8061.70    148.78 o 
   9   0   3      388.30      464.39     35.74 o 
  10   0   3      969.09      996.24     34.11 o 
  11   0   3     1649.57     1728.06     81.14 o 
 -13   1   3     1296.91     1395.38     38.17 o 
 -12   1   3      573.29      615.10     23.86 o 
 -11   1   3        9.69        9.80      5.71 o 
 -10   1   3      767.78      829.43     21.49 o 
  -9   1   3      390.76      404.56     13.43 o 
  -8   1   3      431.41      430.23     12.83 o 
  -7   1   3     1161.52     1137.95     21.77 o 
  -6   1   3       41.57       22.92      4.62 o 
  -5   1   3     4181.36     3819.25     51.45 o 
  -4   1   3     3532.50     3558.59     86.83 o 
  -3   1   3     5310.34     5251.69    127.62 o 
  -2   1   3    19061.36    19211.92    322.16 o 
  -1   1   3     8815.59     9258.03    126.40 o 
   0   1   3      254.19      262.92      6.98 o 
   1   1   3     4604.44     4720.71    141.77 o 
   2   1   3    27583.07    25733.40    593.90 o 
   3   1   3     7170.13     6933.96    167.35 o 
   4   1   3      501.72      539.75     16.47 o 
   5   1   3     1039.72     1001.84     26.35 o 
   6   1   3    10434.81    10291.01    177.57 o 
   7   1   3     6201.60     6283.25    114.93 o 
   8   1   3     1397.78     1401.46     38.02 o 
   9   1   3     6110.65     6249.21    200.40 o 
  10   1   3      501.65      506.03     23.40 o 
  11   1   3      981.63     1036.83     36.04 o 
 -13   2   3      727.63      775.11     34.72 o 
 -12   2   3      618.44      660.75     24.64 o 
 -11   2   3      174.27      186.29     11.90 o 
 -10   2   3      987.83      993.72     24.30 o 
  -9   2   3     2630.04     2759.39     44.00 o 
  -8   2   3      574.92      533.77     14.55 o 
  -7   2   3     1816.10     1667.01     33.89 o 
  -6   2   3     1053.94     1048.86     19.48 o 
  -5   2   3     1574.98     1622.13     24.93 o 
  -4   2   3     4893.19     4910.40    119.53 o 
  -3   2   3     4512.84     4535.80     82.14 o 
  -2   2   3     7039.73     7317.14    100.42 o 
  -1   2   3     2295.77     2305.25     33.30 o 
   0   2   3    22629.95    23016.40    314.98 o 
   1   2   3    11709.09    12159.13    225.69 o 
   2   2   3     2793.69     2692.69     53.26 o 
   3   2   3     5527.58     5450.14     95.72 o 
   4   2   3     1826.44     1748.26     43.51 o 
   5   2   3     3260.24     3165.83     62.15 o 
   6   2   3     8260.09     8546.15    149.09 o 
   7   2   3     3509.31     3668.47     73.90 o 
   8   2   3     5287.19     5501.02    105.33 o 
   9   2   3     2671.21     2651.15     61.59 o 
  10   2   3     1391.38     1441.41     41.80 o 
  11   2   3      136.34      139.58     24.80 o 
 -12   3   3      189.56      188.96     15.39 o 
 -11   3   3      535.64      569.30     18.50 o 
 -10   3   3      576.57      597.91     18.32 o 
  -9   3   3     2462.69     2399.51     47.50 o 
  -8   3   3    10120.97    10208.17    128.08 o 
  -7   3   3     1750.97     1804.32     36.28 o 
  -6   3   3     1582.00     1507.91     25.09 o 
  -5   3   3     1813.67     1762.48     27.33 o 
  -4   3   3    12718.81    11594.94    267.81 o 
  -3   3   3     1685.22     1738.27     37.25 o 
  -2   3   3     6269.94     6332.39     92.32 o 
  -1   3   3    15080.66    15567.52    215.21 o 
   0   3   3       23.03       34.62      4.06 o 
   1   3   3    10104.89     9817.34    167.56 o 
   2   3   3    12889.71    12901.04    214.93 o 
   3   3   3    12397.65    11895.88    202.07 o 
   4   3   3     9505.33     9690.81    167.50 o 
   5   3   3     2187.08     2086.50     68.51 o 
   6   3   3     5617.92     5679.07    104.24 o 
   7   3   3     2316.71     2336.47     52.14 o 
   8   3   3     2238.89     2191.60     51.32 o 
   9   3   3     1365.71     1354.72     38.25 o 
  10   3   3     3014.86     3098.50    105.31 o 
  11   3   3     5051.69     4865.43    150.64 o 
 -12   4   3       21.81       25.30     10.06 o 
 -11   4   3      758.76      812.63     25.94 o 
 -10   4   3     5870.87     6009.79     84.83 o 
  -9   4   3     7084.56     7254.99    113.01 o 
  -8   4   3       62.59       94.89      7.12 o 
  -7   4   3     1002.08      949.28     37.80 o 
  -6   4   3     1298.53     1358.89     23.12 o 
  -5   4   3      353.04      317.73     10.14 o 
  -4   4   3       92.42       79.42      6.79 o 
  -3   4   3     4614.90     4599.96     70.36 o 
  -2   4   3    24567.49    25266.94    435.39 o 
  -1   4   3    48588.83    48443.53    700.28 o 
   0   4   3     1614.48     1808.73     34.12 o 
   1   4   3    12120.68    10893.85    257.01 o 
   2   4   3     4968.10     5453.67     77.02 o 
   3   4   3     9735.18     9599.01    161.21 o 
   4   4   3     4276.21     4442.37     81.81 o 
   5   4   3    11738.84    11568.25    233.77 o 
   6   4   3     1313.44     1338.27     32.02 o 
   7   4   3       68.27       70.90     10.78 o 
   8   4   3     1395.00     1459.75     37.99 o 
   9   4   3     2101.22     2163.60     58.96 o 
  10   4   3     2581.34     2570.12     92.36 o 
  11   4   3      297.23      308.81     31.34 o 
 -12   5   3     1737.26     1814.62     53.88 o 
 -11   5   3     1807.01     1855.78     43.58 o 
 -10   5   3     1090.32     1109.47     25.98 o 
  -9   5   3      858.85      826.69     24.71 o 
  -8   5   3     6084.50     6119.35     98.40 o 
  -7   5   3     7502.31     7423.75     94.91 o 
  -6   5   3     2713.13     2915.90     55.24 o 
  -5   5   3      520.55      496.06     11.69 o 
  -4   5   3     7567.00     7130.21    106.86 o 
  -3   5   3    25326.59    24825.08    337.21 o 
  -2   5   3     9179.70     9438.08    113.80 o 
  -1   5   3    12201.94    12309.64    216.09 o 
   0   5   3      984.40     1148.73     24.12 o 
   1   5   3     1040.66     1135.68     30.91 o 
   2   5   3      686.30      831.59     19.93 o 
   3   5   3     5521.70     4777.93     84.79 o 
   4   5   3     7487.67     7053.95    198.47 o 
   5   5   3     1656.84     1636.40     35.89 o 
   6   5   3      393.01      427.77     16.07 o 
   7   5   3     2062.91     2082.69     45.58 o 
   8   5   3     1955.95     1947.79     46.29 o 
   9   5   3     1134.95     1092.26     51.81 o 
  10   5   3       17.28       18.20     12.26 o 
  11   5   3     5461.03     5286.36    166.34 o 
 -12   6   3     3234.22     3440.42    121.66 o 
 -11   6   3     6916.82     7088.51    118.22 o 
 -10   6   3     5196.22     5248.45     76.35 o 
  -9   6   3     2279.09     2228.13     46.71 o 
  -8   6   3     3949.52     3980.41     69.22 o 
  -7   6   3     4850.48     4978.25    135.75 o 
  -6   6   3     2558.73     2620.99     49.27 o 
  -5   6   3     6795.31     6516.75     81.58 o 
  -4   6   3     4967.59     4931.51     75.53 o 
  -3   6   3     3836.30     3717.08     58.29 o 
  -2   6   3    32177.91    32311.85    375.51 o 
  -1   6   3    13622.97    14206.50    247.84 o 
   0   6   3     1582.70     1249.88     24.71 o 
   1   6   3        1.91       23.59      3.47 o 
   2   6   3     3385.30     3405.95     60.34 o 
   3   6   3     2573.96     2617.54     50.55 o 
   4   6   3     1690.14     1752.44     36.74 o 
   5   6   3     7698.54     7767.67    134.88 o 
   6   6   3     2225.65     2125.11     54.34 o 
   7   6   3     1644.57     1611.57     66.85 o 
   8   6   3      188.99      180.51     20.19 o 
   9   6   3     1385.78     1483.39     62.10 o 
  10   6   3     3994.55     3943.38    124.22 o 
  11   6   3      340.93      384.38     37.27 o 
 -12   7   3     1959.27     2110.83     60.70 o 
 -11   7   3     1696.03     1709.21     51.10 o 
 -10   7   3     1808.68     1780.02     42.03 o 
  -9   7   3     1555.29     1602.19     37.62 o 
  -8   7   3     3769.13     3785.99     66.34 o 
  -7   7   3     1806.37     1671.68     61.43 o 
  -6   7   3    21584.82    22050.21    453.96 o 
  -5   7   3    12877.33    12794.89    182.28 o 
  -4   7   3      113.88       74.25      6.60 o 
  -3   7   3     2936.95     2803.82     46.89 o 
  -2   7   3    22581.49    21978.62    351.57 o 
  -1   7   3     6260.46     6206.34     89.65 o 
   0   7   3    13555.50    13249.42    235.09 o 
   1   7   3     9041.87     9448.08    153.17 o 
   2   7   3     2425.72     2267.96     43.72 o 
   3   7   3      501.36      562.83     15.79 o 
   4   7   3     8007.35     7422.64    128.00 o 
   5   7   3     4145.40     4312.32    109.40 o 
   6   7   3     4900.27     4960.79    163.85 o 
   7   7   3       72.26       88.40     14.53 o 
   8   7   3     1645.23     1637.35     62.77 o 
   9   7   3     1687.13     1701.69     66.43 o 
  10   7   3     1204.52     1261.35     42.93 o 
  11   7   3     4050.09     3967.29    137.78 o 
 -12   8   3     3635.82     3711.26     89.20 o 
 -11   8   3     4577.24     4855.61    109.96 o 
 -10   8   3      902.01      913.82     34.50 o 
  -9   8   3      975.45     1009.91     28.47 o 
  -8   8   3      987.50      994.70     27.27 o 
  -7   8   3     6304.34     6406.09    162.03 o 
  -6   8   3      399.82      412.25     23.69 o 
  -5   8   3    15300.36    15828.71    223.36 o 
  -4   8   3     9234.03     9282.83    133.92 o 
  -3   8   3     7547.88     7748.39     95.21 o 
  -2   8   3     1128.21     1191.91     21.60 o 
  -1   8   3    20785.90    20522.43    335.69 o 
   0   8   3     9263.49     8658.43    159.47 o 
   1   8   3     3392.70     3054.86     53.89 o 
   2   8   3     4605.71     4849.08     83.59 o 
   3   8   3      480.71      504.95     14.15 o 
   4   8   3     2255.27     2256.17     45.88 o 
   5   8   3     2861.21     2728.59    108.83 o 
   6   8   3     3315.47     3139.93     97.64 o 
   7   8   3     1438.71     1368.42     52.96 o 
   8   8   3      488.81      484.38     30.67 o 
   9   8   3     1658.62     1592.43     56.47 o 
  10   8   3     3176.40     3254.18    117.02 o 
 -12   9   3     3707.60     3715.35     90.17 o 
 -11   9   3      146.63      138.77     16.74 o 
 -10   9   3     3702.70     3799.21     97.21 o 
  -9   9   3      256.89      252.97     32.12 o 
  -8   9   3     1559.90     1558.86     36.52 o 
  -7   9   3     1077.15     1129.48     28.98 o 
  -6   9   3    13441.64    13369.08    192.50 o 
  -5   9   3     3401.74     3495.44     59.18 o 
  -4   9   3     5685.79     5630.49     72.11 o 
  -3   9   3      319.50      312.42      8.26 o 
  -2   9   3    10908.64    11275.31    184.49 o 
  -1   9   3      667.04      554.83     12.97 o 
   0   9   3     1103.92     1106.03     32.88 o 
   1   9   3    24224.05    23547.14    304.28 o 
   2   9   3     7244.13     7724.08    107.64 o 
   3   9   3      258.69      308.87     14.44 o 
   4   9   3     2922.04     2928.46     55.90 o 
   5   9   3     7853.91     7305.61    184.99 o 
   6   9   3     1017.51     1028.34     43.03 o 
   7   9   3     1735.62     1707.06     46.74 o 
   8   9   3      759.46      726.35     29.30 o 
   9   9   3      757.03      739.29     31.09 o 
  10   9   3      688.78      680.14     47.25 o 
 -12  10   3     1471.04     1456.62     49.69 o 
 -11  10   3     5193.30     5279.26    115.20 o 
 -10  10   3      962.93      978.85     36.80 o 
  -9  10   3     2796.93     2737.97     67.62 o 
  -8  10   3     1670.32     1643.80     46.03 o 
  -7  10   3     5160.49     5113.02    128.56 o 
  -6  10   3       84.68       89.28     10.53 o 
  -5  10   3    10351.00    10729.01    187.79 o 
  -4  10   3     1701.67     1544.64     63.18 o 
  -3  10   3     4077.40     3994.17     72.65 o 
  -2  10   3     2058.14     2045.02     34.16 o 
  -1  10   3    10883.80    10484.49    176.53 o 
   0  10   3     7284.84     7094.34    100.51 o 
   1  10   3     2188.30     2230.14     36.44 o 
   2  10   3     6411.18     6463.91     90.39 o 
   3  10   3     3972.55     4078.68     61.08 o 
   4  10   3     3622.44     3540.26     74.12 o 
   5  10   3     1275.59     1149.68     34.14 o 
   6  10   3     2389.89     2232.03     56.79 o 
   7  10   3     5596.05     5446.84    116.80 o 
   8  10   3     2063.90     1906.09     52.45 o 
   9  10   3       22.84       19.01     14.79 o 
  10  10   3     1933.47     1794.15     82.55 o 
 -11  11   3     1572.57     1573.83     51.47 o 
 -10  11   3     1865.21     1922.77    106.02 o 
  -9  11   3      669.55      673.90     29.28 o 
  -8  11   3     3447.34     3326.85     76.31 o 
  -7  11   3      233.79      235.02     15.97 o 
  -6  11   3     7426.60     7453.18    139.60 o 
  -5  11   3      250.53      269.11     15.31 o 
  -4  11   3    10414.13    10514.65    426.29 o 
  -3  11   3     8889.86     8929.64    150.01 o 
  -2  11   3     6282.85     6530.36     89.95 o 
  -1  11   3    10599.78    10576.92    179.51 o 
   0  11   3     1125.15     1191.41     22.58 o 
   1  11   3    17626.87    17386.79    230.53 o 
   2  11   3     2680.81     2576.71     47.33 o 
   3  11   3     4447.21     4655.22     87.71 o 
   4  11   3       93.03      117.13     19.55 o 
   5  11   3     2245.09     2226.55     53.07 o 
   6  11   3      161.24      154.98     13.58 o 
   7  11   3      501.88      496.40     23.10 o 
   8  11   3     1911.92     1895.74     52.06 o 
   9  11   3      392.51      340.78     34.33 o 
  10  11   3      315.78      327.43     35.61 o 
 -11  12   3     1870.99     1911.09     58.40 o 
 -10  12   3     1797.58     1819.02     55.01 o 
  -9  12   3     6824.89     6638.72    134.35 o 
  -8  12   3     1045.43      935.05     35.09 o 
  -7  12   3     5812.16     5602.38    115.28 o 
  -6  12   3     1232.53     1216.50     36.31 o 
  -5  12   3     2692.17     2867.87     93.35 o 
  -4  12   3      652.82      708.07     18.91 o 
  -3  12   3     5684.45     5418.61     96.69 o 
  -2  12   3     9334.02     9727.13    165.41 o 
  -1  12   3     3262.60     3217.24     50.47 o 
   0  12   3    12354.53    12235.09    168.43 o 
   1  12   3     1189.55     1099.10     21.52 o 
   2  12   3    15145.17    14836.30    244.43 o 
   3  12   3     1751.28     1823.17     42.87 o 
   4  12   3     4229.29     4208.57     84.61 o 
   5  12   3     1358.11     1383.41     39.12 o 
   6  12   3     1038.48     1050.90     33.95 o 
   7  12   3      196.28      178.50     15.34 o 
   8  12   3     1904.51     1983.43     82.43 o 
   9  12   3     2633.69     2655.03    103.75 o 
  10  12   3     1124.27     1081.83     63.46 o 
 -11  13   3     1068.90     1016.96     40.03 o 
 -10  13   3     3272.82     3259.82     80.98 o 
  -9  13   3      657.38      615.70     28.86 o 
  -8  13   3    12375.61    12195.61    223.57 o 
  -7  13   3      417.73      413.87     23.61 o 
  -6  13   3     3796.60     3859.91     82.69 o 
  -5  13   3     1075.43      997.04     31.80 o 
  -4  13   3     6966.97     6955.44    185.55 o 
  -3  13   3     7402.36     7712.75    191.78 o 
  -2  13   3     5115.24     5125.27     94.15 o 
  -1  13   3     7998.84     8114.02    115.09 o 
   0  13   3      690.79      655.19     15.58 o 
   1  13   3     2774.20     2783.69     44.58 o 
   2  13   3     4580.36     4417.61     84.46 o 
   3  13   3     8433.29     8352.52    147.20 o 
   4  13   3     2681.05     2792.67     61.72 o 
   5  13   3     1888.06     1921.44     48.14 o 
   6  13   3      432.94      399.54     20.31 o 
   7  13   3     1035.61      942.97     57.74 o 
   8  13   3      806.40      840.82     50.31 o 
   9  13   3      704.00      736.12     49.20 o 
 -11  14   3      306.18      305.74     22.92 o 
 -10  14   3     3314.35     3430.83     84.36 o 
  -9  14   3     6304.76     6290.17    129.98 o 
  -8  14   3      492.49      516.29     26.03 o 
  -7  14   3     3430.69     3468.50     78.65 o 
  -6  14   3      673.93      663.12     26.38 o 
  -5  14   3     4224.33     4138.69     85.86 o 
  -4  14   3     1817.01     1848.13     65.47 o 
  -3  14   3     9511.40     9842.87    169.62 o 
  -2  14   3    15966.16    15960.61    218.26 o 
  -1  14   3     4070.59     4227.02     64.43 o 
   0  14   3     1072.69     1124.90     22.81 o 
   1  14   3     4402.24     4390.54     83.50 o 
   2  14   3     6357.74     6252.97    116.87 o 
   3  14   3      370.01      344.60     19.90 o 
   4  14   3     1825.74     1824.02     46.74 o 
   5  14   3     2577.36     2588.06     60.35 o 
   6  14   3       65.16       65.14     10.32 o 
   7  14   3      209.06      203.95     16.95 o 
   8  14   3     2655.52     2628.44    100.85 o 
   9  14   3     2743.27     2614.22    104.72 o 
 -10  15   3      666.21      647.01     31.46 o 
  -9  15   3     2885.10     3046.27     76.54 o 
  -8  15   3     7798.69     7599.00    182.96 o 
  -7  15   3     2507.04     2465.19     63.64 o 
  -6  15   3     1722.99     1607.82     45.68 o 
  -5  15   3        1.96        3.49      5.26 o 
  -4  15   3    11387.20    11423.32    201.62 o 
  -3  15   3    11241.63    11256.04    192.70 o 
  -2  15   3     1412.02     1474.89     28.60 o 
  -1  15   3     1187.89     1184.09     24.32 o 
   0  15   3      592.84      587.13     15.20 o 
   1  15   3      746.85      745.02     23.85 o 
   2  15   3     1503.23     1460.21     38.13 o 
   3  15   3    10677.43    10584.16    183.55 o 
   4  15   3     3318.47     3291.32     70.55 o 
   5  15   3      714.14      743.85     27.69 o 
   6  15   3      117.21      119.43     14.52 o 
   7  15   3     1781.10     1697.03     74.67 o 
   8  15   3      741.68      839.57     51.99 o 
   9  15   3      681.37      601.48     46.24 o 
 -10  16   3     3359.70     3246.69     81.97 o 
  -9  16   3     6381.70     6311.71    131.99 o 
  -8  16   3      320.41      338.59     32.21 o 
  -7  16   3     2517.73     2439.22    108.25 o 
  -6  16   3     1202.21     1164.33     37.94 o 
  -5  16   3     4500.73     4352.59     92.30 o 
  -4  16   3      746.68      857.65     29.10 o 
  -3  16   3     6971.48     7191.67    129.30 o 
  -2  16   3     2893.41     3032.92     49.78 o 
  -1  16   3     2058.68     2012.35     36.80 o 
   0  16   3     1090.39     1051.46     30.29 o 
   1  16   3     3446.92     3430.20     69.72 o 
   2  16   3     3887.75     3822.73     76.36 o 
   3  16   3     2184.75     2089.51     49.54 o 
   4  16   3     2998.46     2964.37     66.59 o 
   5  16   3      567.25      589.66     24.75 o 
   6  16   3     1954.50     1948.01     52.17 o 
   7  16   3     2430.08     2280.49     91.39 o 
   8  16   3     2534.78     2494.94     99.46 o 
 -10  17   3     1581.51     1641.44     53.53 o 
  -9  17   3     1530.24     1500.39     49.14 o 
  -8  17   3     6106.26     6129.33    231.34 o 
  -7  17   3     1136.38     1138.09     39.12 o 
  -6  17   3     5387.42     5566.30    113.93 o 
  -5  17   3     1458.22     1480.38     42.22 o 
  -4  17   3     7214.00     7374.21    138.14 o 
  -3  17   3      949.28      919.71     35.81 o 
  -2  17   3     1956.46     1990.96     36.66 o 
  -1  17   3     1648.17     1715.35     40.80 o 
   0  17   3     2102.50     1959.12     45.83 o 
   1  17   3     3838.79     3853.53     78.15 o 
   2  17   3     5131.35     5102.91     96.93 o 
   3  17   3     2803.50     2872.77     62.55 o 
   4  17   3      371.19      365.58     19.40 o 
   5  17   3     2877.40     2925.12     66.76 o 
   6  17   3     1366.70     1348.48     64.15 o 
   7  17   3     1515.62     1474.74     70.50 o 
   8  17   3      513.46      483.97     40.86 o 
  -9  18   3     2420.98     2357.32     66.23 o 
  -8  18   3      541.83      567.69     28.67 o 
  -7  18   3     2186.59     2191.28     81.92 o 
  -6  18   3     1229.52     1205.73     72.64 o 
  -5  18   3     2923.64     2989.26     69.85 o 
  -4  18   3     3615.84     3526.17     93.62 o 
  -3  18   3     1155.62     1225.53     35.06 o 
  -2  18   3     1835.30     1841.44     42.77 o 
  -1  18   3     3177.03     3133.56     64.92 o 
   0  18   3     6495.71     6407.38    118.68 o 
   1  18   3     4067.22     4061.80     81.30 o 
   2  18   3      351.73      322.76     16.98 o 
   3  18   3     1090.53     1083.93     33.50 o 
   4  18   3     4690.62     4633.12     94.76 o 
   5  18   3     1729.69     1670.78     47.60 o 
   6  18   3      849.36      801.91     49.02 o 
   7  18   3     1882.76     1787.46     80.02 o 
   8  18   3     2190.79     2023.20     90.03 o 
  -9  19   3      107.72      115.24     16.21 o 
  -8  19   3      914.75      953.61     37.67 o 
  -7  19   3     1652.40     1660.94     50.28 o 
  -6  19   3     5823.04     5775.62    118.66 o 
  -5  19   3     3773.92     3723.80     81.93 o 
  -4  19   3      791.12      816.33     36.61 o 
  -3  19   3      183.50      181.02     27.01 o 
  -2  19   3     1538.22     1580.29     60.03 o 
  -1  19   3     2295.82     2298.39     51.82 o 
   0  19   3     1873.97     1893.05     95.60 o 
   1  19   3     3786.36     3860.90     80.04 o 
   2  19   3     5540.64     5497.98    106.03 o 
   3  19   3     1904.59     1933.82     49.20 o 
   4  19   3     3060.99     3073.41     69.73 o 
   5  19   3     3126.61     2992.90    105.34 o 
   6  19   3     1633.31     1673.13     74.55 o 
   7  19   3     1299.56     1367.37     68.27 o 
  -8  20   3      814.06      800.95     34.01 o 
  -7  20   3     3658.45     3635.01     90.03 o 
  -6  20   3      196.40      233.57     20.63 o 
  -5  20   3     1882.39     1896.52     51.69 o 
  -4  20   3      813.17      835.82     29.63 o 
  -3  20   3       70.65       58.53     14.13 o 
  -2  20   3     1088.25     1105.37     48.53 o 
  -1  20   3     3557.37     3441.86     72.32 o 
   0  20   3     8465.22     8495.89    153.51 o 
   1  20   3     1992.27     1999.64     80.34 o 
   2  20   3     1202.37     1154.33     35.25 o 
   3  20   3     3802.48     3776.20     80.09 o 
   4  20   3      526.25      505.50     23.70 o 
   5  20   3      834.53      779.57     47.75 o 
   6  20   3      695.66      712.75     47.46 o 
   7  20   3     3750.36     3718.47    130.22 o 
  -8  21   3      382.09      403.73     24.88 o 
  -7  21   3     1441.44     1456.67     47.67 o 
  -6  21   3     2319.57     2344.46     61.86 o 
  -5  21   3      260.98      267.17     18.08 o 
  -4  21   3      695.47      656.40     40.05 o 
  -3  21   3      689.26      663.06     37.64 o 
  -2  21   3     1217.85     1222.68     52.39 o 
  -1  21   3     1847.21     1902.51     68.81 o 
   0  21   3     2405.00     2346.63     55.46 o 
   1  21   3     4427.84     4470.64     91.11 o 
   2  21   3     2715.93     2721.02     87.29 o 
   3  21   3      201.69      213.55     16.22 o 
   4  21   3     3649.93     3503.54    117.95 o 
   5  21   3     1349.18     1249.77     62.70 o 
   6  21   3      435.03      449.07     38.19 o 
  -7  22   3      145.11      118.40     15.72 o 
  -6  22   3       91.16      104.38     14.30 o 
  -5  22   3      533.51      522.16     37.05 o 
  -4  22   3     1268.93     1330.57     60.00 o 
  -3  22   3      191.45      217.50     26.23 o 
  -2  22   3     2119.30     2171.07     76.68 o 
  -1  22   3     3128.78     3110.16     98.98 o 
   0  22   3     2057.20     2100.67     52.01 o 
   1  22   3      329.61      301.16     17.55 o 
   2  22   3      838.90      827.21     29.63 o 
   3  22   3     1032.56     1059.34     34.92 o 
   4  22   3       80.00       88.72     20.47 o 
   5  22   3     2488.88     2536.47     98.70 o 
   6  22   3     3604.14     3619.96    126.36 o 
  -6  23   3      237.01      236.71     30.00 o 
  -5  23   3      466.10      432.89     34.67 o 
  -4  23   3      744.83      717.35     43.12 o 
  -3  23   3      117.85      117.35     20.24 o 
  -2  23   3     1200.04     1176.15     54.34 o 
  -1  23   3     1965.19     1943.39     71.82 o 
   0  23   3     1292.02     1240.93     52.76 o 
   1  23   3      792.01      818.63     29.56 o 
   2  23   3      263.52      246.04     16.85 o 
   3  23   3      618.33      735.27     43.80 o 
   4  23   3     3628.52     3571.64    119.67 o 
   5  23   3     1839.01     1860.27     81.09 o 
  -5  24   3       58.49       47.70     15.88 o 
  -4  24   3      152.53      156.74     23.58 o 
  -3  24   3     1176.89     1198.83     56.59 o 
  -2  24   3     1265.01     1169.80     54.37 o 
  -1  24   3     2134.88     2151.61     77.13 o 
   0  24   3       74.29       85.60     16.57 o 
   1  24   3       84.31      110.19     13.03 o 
   2  24   3       40.54       37.91      9.47 o 
   3  24   3      795.77      848.43     48.43 o 
   4  24   3      412.69      436.61     36.98 o 
  -4  25   3      921.17      959.76     51.96 o 
  -3  25   3     1962.53     2087.99     80.80 o 
  -2  25   3      881.71      925.36     48.46 o 
  -1  25   3      209.29      215.82     23.72 o 
   0  25   3     2154.30     2032.54     74.66 o 
   1  25   3      885.59      886.04     43.87 o 
   2  25   3     1173.52     1257.77     59.31 o 
   3  25   3     1273.82     1196.16     59.96 o 
  -3  26   3      623.48      611.25     40.55 o 
  -2  26   3     1263.09     1299.34     59.50 o 
  -1  26   3     1218.57     1151.59     54.16 o 
   0  26   3     1953.85     1888.36     73.21 o 
   1  26   3     1772.11     1740.72     68.62 o 
  -1 -26   4     1391.90     1353.80     66.75 o 
   0 -26   4     2978.90     3269.45    115.43 o 
  -2 -25   4     3667.70     3496.62    121.03 o 
  -1 -25   4     4029.57     4163.19    136.98 o 
   0 -25   4     1255.17     1338.35     63.78 o 
   1 -25   4     2747.19     2764.90    102.12 o 
   2 -25   4      320.95      374.86     33.13 o 
  -3 -24   4     3152.77     3191.66    111.99 o 
  -2 -24   4     2234.90     2211.16     86.07 o 
  -1 -24   4      579.57      628.26     42.25 o 
   0 -24   4     3860.78     3981.65    130.73 o 
   1 -24   4        2.64       15.04     12.21 o 
   2 -24   4     1560.46     1492.31     67.25 o 
   3 -24   4      723.42      729.58     44.88 o 
  -3 -23   4     1132.44     1067.41     53.70 o 
  -2 -23   4     3341.55     3287.07    112.51 o 
  -1 -23   4     4520.74     4701.07    147.91 o 
   0 -23   4      130.04      122.18     21.53 o 
   1 -23   4     1418.61     1271.72     59.63 o 
   2 -23   4      511.86      495.89     35.69 o 
   3 -23   4     2382.26     2391.68     88.99 o 
   4 -23   4      200.11      202.65     27.31 o 
  -7 -22   4     2364.25     2305.78     88.40 o 
  -4 -22   4      535.59      512.94     35.54 o 
  -3 -22   4     3426.79     3338.71    112.83 o 
  -2 -22   4     4514.97     4651.99    147.46 o 
  -1 -22   4     1232.85     1398.30     61.29 o 
   0 -22   4     2323.14     2360.41     87.66 o 
   1 -22   4      495.70      488.14     33.74 o 
   3 -22   4      827.12      852.32     30.21 o 
   4 -22   4     6001.88     5960.94    121.37 o 
   5 -22   4     1541.60     1525.38     55.30 o 
  -8 -21   4     2508.01     2662.01    101.06 o 
  -7 -21   4     1490.28     1397.11     64.26 o 
  -6 -21   4      979.73     1055.39     51.86 o 
  -4 -21   4      572.89      551.50     35.76 o 
  -3 -21   4      994.71      982.80     49.71 o 
  -2 -21   4     2823.01     2669.72     95.56 o 
  -1 -21   4     2932.17     3020.21    105.25 o 
   0 -21   4      673.75      734.68     41.08 o 
   1 -21   4     1078.12     1129.78     52.00 o 
   2 -21   4      718.11      742.05     26.99 o 
   3 -21   4     2936.61     2947.58     77.19 o 
   4 -21   4      174.12      201.67     15.99 o 
   5 -21   4     1931.70     1928.71     44.05 o 
   6 -21   4      777.44      725.33     33.35 o 
  -8 -20   4      673.06      720.52     45.55 o 
  -7 -20   4     1247.92     1340.38     62.69 o 
  -6 -20   4     2531.86     2497.54     89.60 o 
  -5 -20   4     2652.43     2628.11     64.68 o 
  -4 -20   4      534.82      516.26     34.12 o 
  -3 -20   4     2240.03     2126.08     80.29 o 
  -2 -20   4     1288.09     1340.05     58.58 o 
  -1 -20   4     1364.82     1413.36     60.60 o 
   0 -20   4      884.57      884.79     44.93 o 
   1 -20   4     2785.80     2832.90     63.79 o 
   2 -20   4     1147.57     1165.95     34.67 o 
   3 -20   4       49.32       46.75      9.02 o 
   4 -20   4     4785.51     4727.10     81.63 o 
   5 -20   4     1315.05     1278.29     33.68 o 
   6 -20   4      965.29      983.27     29.50 o 
  -9 -19   4      128.11      117.71     23.33 o 
  -8 -19   4     1008.22     1072.53     56.56 o 
  -7 -19   4     3976.01     3974.31    128.69 o 
  -6 -19   4     6095.02     6227.84    177.09 o 
  -5 -19   4      725.53      805.59     30.25 o 
  -4 -19   4     3382.07     3169.91    106.10 o 
  -3 -19   4      410.02      411.64     29.53 o 
  -2 -19   4     2084.16     2018.50     75.84 o 
  -1 -19   4     1885.69     1961.88     71.56 o 
   0 -19   4     3787.23     3767.12    116.17 o 
   1 -19   4     1792.80     1863.20     45.92 o 
   2 -19   4      435.77      443.72     19.46 o 
   3 -19   4     2399.81     2376.15     49.11 o 
   4 -19   4     1135.25     1120.83     29.53 o 
   5 -19   4     3999.59     3926.02     95.06 o 
   6 -19   4       38.94       41.68     10.35 o 
   7 -19   4     1774.31     1817.45     54.34 o 
  -9 -18   4     1077.02     1114.51     59.06 o 
  -8 -18   4      493.50      467.70     36.70 o 
  -7 -18   4     1050.58      939.92     50.74 o 
  -6 -18   4     4369.65     4445.01     95.52 o 
  -5 -18   4     8287.92     8397.75    161.74 o 
  -4 -18   4     1105.64     1083.59     34.47 o 
  -3 -18   4      197.29      190.58     13.74 o 
  -2 -18   4      605.52      612.32     35.63 o 
  -1 -18   4      852.87      863.01     43.40 o 
   0 -18   4     1049.63     1049.19     30.32 o 
   1 -18   4      393.79      422.27     23.73 o 
   2 -18   4     5552.53     5603.20     90.67 o 
   3 -18   4      822.92      787.96     22.97 o 
   4 -18   4     1523.12     1482.81     34.96 o 
   5 -18   4      208.16      237.81     14.26 o 
   6 -18   4     4364.40     4387.86     96.24 o 
   7 -18   4     1555.56     1449.64     46.86 o 
 -10 -17   4     2362.78     2495.32     98.92 o 
  -9 -17   4      639.36      621.15     43.78 o 
  -8 -17   4      867.52      869.50     49.83 o 
  -7 -17   4     1230.76     1206.29     57.34 o 
  -6 -17   4     2241.97     2221.01     57.32 o 
  -5 -17   4       13.85       26.68      7.70 o 
  -4 -17   4      887.50      912.07     30.82 o 
  -3 -17   4     4834.93     4462.93    139.13 o 
  -2 -17   4     3943.79     3841.19    121.61 o 
  -1 -17   4      537.23      602.95     21.60 o 
   0 -17   4     1952.03     1990.52     46.71 o 
   1 -17   4     6026.31     6024.67     93.81 o 
   2 -17   4     1040.24     1066.58     26.19 o 
   3 -17   4      503.39      484.35     17.22 o 
   4 -17   4        0.01        3.68      4.97 o 
   5 -17   4     2701.60     2638.75     52.84 o 
   6 -17   4       37.03       36.19     18.53 o 
   7 -17   4     1756.18     1772.01     52.63 o 
   8 -17   4     2555.98     2633.92     69.52 o 
 -10 -16   4      510.42      532.90     41.77 o 
  -9 -16   4     2161.94     2130.98     87.54 o 
  -8 -16   4     2848.35     2736.66    100.70 o 
  -7 -16   4      420.15      409.43     22.01 o 
  -6 -16   4      818.80      772.91     29.15 o 
  -5 -16   4     4142.01     4176.52    127.46 o 
  -4 -16   4     4675.57     4449.82    135.47 o 
  -3 -16   4     5081.14     4620.09    144.73 o 
  -2 -16   4       82.35       85.39     10.10 o 
  -1 -16   4     4498.96     4714.75     90.39 o 
   0 -16   4      422.60      472.22     18.26 o 
   1 -16   4     1352.46     1375.80     29.11 o 
   2 -16   4     3212.07     3110.17     55.11 o 
   3 -16   4     1996.05     1928.10     39.53 o 
   4 -16   4      797.92      764.91     22.49 o 
   5 -16   4      497.54      499.35     26.98 o 
   6 -16   4     2956.08     2845.45     68.93 o 
   7 -16   4     1491.44     1493.08     46.59 o 
   8 -16   4       70.78      102.31     14.46 o 
 -10 -15   4     2574.53     2493.54     99.32 o 
  -9 -15   4     4122.46     3997.87    135.79 o 
  -8 -15   4       40.05       50.19     10.67 o 
  -7 -15   4      987.19      962.48     33.77 o 
  -6 -15   4      821.44      796.10     39.40 o 
  -5 -15   4     2575.43     2573.72     87.15 o 
  -4 -15   4       54.30       59.51     12.88 o 
  -3 -15   4     9284.70     9020.31    254.88 o 
  -2 -15   4     4074.39     4034.76     80.29 o 
  -1 -15   4     1228.78     1410.23     35.14 o 
   0 -15   4     5726.38     5953.51     90.48 o 
   1 -15   4     4209.55     4253.78     68.10 o 
   2 -15   4      860.40      883.86     22.19 o 
   3 -15   4     1348.70     1377.03     30.54 o 
   4 -15   4      677.69      633.51     26.77 o 
   5 -15   4      345.38      307.18     26.25 o 
   6 -15   4      536.25      545.18     25.51 o 
   7 -15   4     2254.69     2202.08     59.64 o 
   8 -15   4     1372.87     1370.67     45.46 o 
 -11 -14   4     1758.88     1693.24     80.46 o 
 -10 -14   4     1854.72     1803.95     81.34 o 
  -9 -14   4      416.92      409.85     35.46 o 
  -8 -14   4     6000.78     5709.80    118.80 o 
  -7 -14   4      306.70      255.04     22.83 o 
  -6 -14   4      688.36      710.48     36.98 o 
  -5 -14   4      784.46      738.55     36.51 o 
  -4 -14   4     8947.44     8825.28    236.49 o 
  -3 -14   4     7968.33     7609.76    210.84 o 
  -2 -14   4     6309.70     6127.44    115.71 o 
  -1 -14   4     1678.03     1742.41     40.60 o 
   0 -14   4      548.38      588.82     16.37 o 
   1 -14   4      133.73      125.84      8.20 o 
   2 -14   4     1765.71     1846.41     35.99 o 
   3 -14   4     1020.38      948.71     23.83 o 
   4 -14   4     2010.28     2082.11     51.36 o 
   5 -14   4     3625.19     3573.99     78.22 o 
   6 -14   4     1150.10     1106.47     36.72 o 
   7 -14   4       57.26       60.51     11.75 o 
   8 -14   4      314.02      291.76     20.15 o 
   9 -14   4      210.98      235.22     20.05 o 
 -11 -13   4     1205.72     1216.11     65.09 o 
 -10 -13   4     1521.11     1527.55     72.43 o 
  -9 -13   4     4133.43     3934.46    132.06 o 
  -8 -13   4      716.29      729.54     30.79 o 
  -7 -13   4     1965.70     1953.38     71.22 o 
  -6 -13   4     2882.55     2929.50     94.25 o 
  -5 -13   4     2980.64     3068.72     95.82 o 
  -4 -13   4      932.60     1072.33     45.22 o 
  -3 -13   4     1621.90     1569.23     58.22 o 
  -2 -13   4     6584.36     6343.93    117.68 o 
  -1 -13   4     4355.15     4407.97     67.58 o 
   0 -13   4      549.67      623.77     16.14 o 
   1 -13   4     1834.63     1830.55     34.40 o 
   2 -13   4     2490.48     2376.94     60.49 o 
   3 -13   4      656.25      636.04     18.43 o 
   4 -13   4      807.37      855.28     36.06 o 
   5 -13   4      684.15      616.78     30.49 o 
   6 -13   4      442.28      438.76     21.94 o 
   7 -13   4     3207.45     3178.94     75.25 o 
   8 -13   4      601.05      579.20     27.52 o 
   9 -13   4      306.35      293.34     21.93 o 
 -11 -12   4     2190.02     2240.42     92.92 o 
 -10 -12   4     2396.33     2295.97     91.61 o 
  -9 -12   4       52.43       63.45     11.68 o 
  -8 -12   4     7410.68     7051.74    200.55 o 
  -7 -12   4       31.00       41.78     11.62 o 
  -6 -12   4     3101.94     3217.78     97.85 o 
  -5 -12   4     2292.90     2437.21     79.13 o 
  -4 -12   4     9309.65     9246.05    245.56 o 
  -3 -12   4     4880.62     4768.85    137.52 o 
  -2 -12   4      255.17      259.01     20.93 o 
  -1 -12   4     1202.95     1235.50     24.82 o 
   0 -12   4       63.51       64.66      6.07 o 
   1 -12   4      532.16      549.95     18.56 o 
   2 -12   4     1917.99     1857.52     43.19 o 
   3 -12   4     2487.01     2487.85     56.15 o 
   4 -12   4      375.32      368.99     17.86 o 
   5 -12   4      931.80      935.28     47.33 o 
   6 -12   4     2396.23     2393.65     59.13 o 
   7 -12   4     1226.19     1213.64     45.31 o 
   8 -12   4     1517.25     1457.69     45.70 o 
   9 -12   4      584.01      591.57     28.74 o 
 -12 -11   4     1482.09     1568.00     76.05 o 
 -11 -11   4     2232.35     2247.73     93.23 o 
 -10 -11   4      660.89      632.97     43.35 o 
  -9 -11   4     4548.01     4427.21     98.07 o 
  -8 -11   4      746.96      710.02     38.08 o 
  -7 -11   4     5625.08     5638.61    157.57 o 
  -6 -11   4     2205.92     2234.72     76.50 o 
  -5 -11   4     2917.53     2929.65     90.68 o 
  -4 -11   4      539.45      512.14     27.63 o 
  -3 -11   4     6154.92     5808.04    161.07 o 
  -2 -11   4     1547.22     1579.06     62.37 o 
  -1 -11   4     2401.40     2506.83     41.67 o 
   0 -11   4     2284.54     2277.82     40.32 o 
   1 -11   4     3495.84     3548.13     56.13 o 
   2 -11   4     1014.54      995.49     28.30 o 
   3 -11   4      167.68      165.64     11.30 o 
   4 -11   4      338.56      362.71     19.71 o 
   5 -11   4       47.30       36.75      8.05 o 
   6 -11   4     1150.89     1091.16     36.54 o 
   7 -11   4     1054.33      985.07     34.11 o 
   8 -11   4     2054.68     2160.15     62.43 o 
   9 -11   4      570.13      516.11     26.80 o 
 -12 -10   4     2297.41     2389.50     99.09 o 
 -11 -10   4     1482.22     1407.82     69.77 o 
 -10 -10   4     1164.74     1098.50     39.45 o 
  -9 -10   4     3479.89     3439.67    112.12 o 
  -8 -10   4     4896.30     4701.36    142.47 o 
  -7 -10   4     1099.39     1153.75     31.82 o 
  -6 -10   4      562.64      608.69     20.14 o 
  -5 -10   4     7639.63     7778.63    210.03 o 
  -4 -10   4     2452.40     2563.83     80.94 o 
  -3 -10   4     5007.51     4867.50    141.17 o 
  -2 -10   4       53.33       65.87     11.02 o 
  -1 -10   4     4634.83     4873.45     88.06 o 
   0 -10   4     2653.21     2680.14     44.01 o 
   1 -10   4     1923.79     1906.97     32.01 o 
   2 -10   4     2530.78     2431.00     50.78 o 
   3 -10   4       77.11       80.39      8.96 o 
   4 -10   4      870.36      915.24     28.83 o 
   5 -10   4     1056.99     1054.04     32.76 o 
   6 -10   4     2375.53     2320.87     68.38 o 
   7 -10   4     1593.77     1492.03     43.71 o 
   8 -10   4      291.19      288.11     19.08 o 
   9 -10   4     1704.68     1669.33     50.71 o 
  10 -10   4     1309.23     1267.50     44.40 o 
 -12  -9   4     2689.34     2543.02    104.77 o 
 -11  -9   4     3384.90     3492.43    123.50 o 
 -10  -9   4     1193.99     1220.46     41.79 o 
  -9  -9   4      328.36      299.95     25.89 o 
  -8  -9   4     2165.81     2084.41     75.84 o 
  -7  -9   4     3778.81     3914.04     80.14 o 
  -6  -9   4      865.45      831.21     24.40 o 
  -5  -9   4     1959.80     2026.17     69.35 o 
  -4  -9   4     2290.07     2350.18     75.56 o 
  -3  -9   4      285.15      290.59     19.05 o 
  -2  -9   4      273.41      273.60     10.62 o 
  -1  -9   4     6146.85     6022.55     88.23 o 
   0  -9   4    10189.85    10230.72    144.31 o 
   1  -9   4     6201.46     5827.81    117.31 o 
   2  -9   4      228.68      223.25      9.32 o 
   3  -9   4      642.29      644.29     22.21 o 
   4  -9   4     1716.84     1709.73     42.21 o 
   5  -9   4     3399.61     3334.54     70.80 o 
   6  -9   4     3157.08     2979.58     67.74 o 
   7  -9   4      258.09      246.54     16.66 o 
   8  -9   4     4321.09     4189.86     91.85 o 
   9  -9   4     3878.95     3790.41    187.63 o 
  10  -9   4      368.53      311.21     21.30 o 
 -12  -8   4     1130.51     1114.81     63.38 o 
 -11  -8   4      585.97      602.34     47.78 o 
 -10  -8   4     2991.40     3063.59     75.62 o 
  -9  -8   4      686.64      688.97     38.00 o 
  -8  -8   4      604.48      641.62     23.99 o 
  -7  -8   4      518.94      570.13     26.13 o 
  -6  -8   4     9159.45     9233.87    246.06 o 
  -5  -8   4     7331.78     7405.53    136.06 o 
  -4  -8   4      598.76      689.03     31.56 o 
  -3  -8   4     1022.87     1045.38     40.29 o 
  -2  -8   4    14787.35    14350.05    308.02 o 
  -1  -8   4     5707.16     5492.36     97.96 o 
   0  -8   4     8019.30     8399.87    144.30 o 
   1  -8   4      845.95      788.29     21.85 o 
   2  -8   4     3236.41     3154.09     51.18 o 
   3  -8   4     1667.11     1596.70     38.26 o 
   4  -8   4     3353.13     3418.40    103.08 o 
   5  -8   4     2354.08     2402.93     56.67 o 
   6  -8   4     3954.26     4006.23     82.84 o 
   7  -8   4     2933.98     2874.93     67.44 o 
   8  -8   4     1164.64     1135.72     37.98 o 
   9  -8   4     1034.07      989.70     36.70 o 
  10  -8   4     3589.62     3628.26     86.42 o 
 -12  -7   4     3660.84     3842.64    134.11 o 
 -11  -7   4     3326.80     3410.09     82.67 o 
 -10  -7   4      113.24      138.50     15.95 o 
  -9  -7   4     1886.18     1866.53     48.49 o 
  -8  -7   4     3431.33     3507.66    106.50 o 
  -7  -7   4     2853.07     2849.49    111.76 o 
  -6  -7   4     2210.30     2299.01     50.62 o 
  -5  -7   4     3167.24     3266.83     65.68 o 
  -4  -7   4     5791.29     5934.34    158.64 o 
  -3  -7   4     1200.39     1125.21     42.60 o 
  -2  -7   4    10034.49     9822.89    168.31 o 
  -1  -7   4    21668.21    20738.75    493.62 o 
   0  -7   4     1768.58     1886.13     32.82 o 
   1  -7   4     4062.42     4088.64     62.61 o 
   2  -7   4     5989.04     5738.62     84.94 o 
   3  -7   4    11543.01    11987.15    204.44 o 
   6  -7   4      133.03      147.69     12.91 o 
   7  -7   4      341.57      349.09     19.00 o 
   8  -7   4      368.41      361.80     30.36 o 
   9  -7   4     2814.37     2741.78    112.82 o 
  10  -7   4     2096.58     2102.69     66.67 o 
 -12  -6   4       56.60       69.82     13.23 o 
 -11  -6   4     1362.31     1447.97     46.56 o 
 -10  -6   4      589.24      587.89     25.52 o 
  -9  -6   4     2398.47     2349.00     61.37 o 
  -8  -6   4      809.64      841.73     28.54 o 
  -7  -6   4     8727.33     8815.74    161.66 o 
  -6  -6   4     8554.48     8607.70    155.87 o 
  -5  -6   4      881.89      990.25     26.84 o 
  -4  -6   4    11367.42    11599.60    299.64 o 
  -3  -6   4    28538.41    28111.79    682.14 o 
  -2  -6   4     7606.39     6982.77    189.81 o 
  -1  -6   4     1681.37     1828.70     48.13 o 
   0  -6   4     7071.47     7285.56    101.32 o 
   1  -6   4     3603.57     3215.16     50.74 o 
   2  -6   4     6270.04     6225.35     97.39 o 
   3  -6   4      279.13      370.77     23.29 o 
   5  -6   4     8028.66     8173.86    205.92 o 
   6  -6   4       20.79       13.08      5.89 o 
   7  -6   4      783.89      855.33     29.84 o 
   8  -6   4     4220.82     4159.34     90.06 o 
   9  -6   4     1284.22     1204.48     39.99 o 
  10  -6   4     1393.51     1368.02     44.98 o 
 -12  -5   4     1889.84     1989.58     58.85 o 
 -11  -5   4      635.17      667.08     20.18 o 
 -10  -5   4     1585.90     1613.29     37.16 o 
  -9  -5   4     3816.27     3792.15     90.04 o 
  -8  -5   4     3908.37     3793.89    121.12 o 
  -7  -5   4     2706.10     2651.25     87.82 o 
  -6  -5   4     3146.07     2968.92     49.74 o 
  -5  -5   4     2609.38     2648.41     55.64 o 
  -4  -5   4     2560.14     2649.64     79.70 o 
  -3  -5   4     2727.59     2812.99     81.12 o 
  -2  -5   4    35183.37    34929.37    771.54 o 
  -1  -5   4    22545.05    22774.39    518.23 o 
   0  -5   4     1851.92     1938.72     32.57 o 
   1  -5   4      231.27      159.19      8.24 o 
   2  -5   4     2105.55     2228.29     44.87 o 
   3  -5   4    17216.73    16778.57    412.91 o 
   4  -5   4     3452.42     3533.25     96.52 o 
   5  -5   4     7588.54     7933.11    196.50 o 
   6  -5   4     2298.27     2243.97     62.14 o 
   7  -5   4     2817.59     2808.01     65.19 o 
   8  -5   4      253.79      239.64     16.50 o 
   9  -5   4     2745.31     2747.87     74.24 o 
  10  -5   4     3372.29     3432.55     81.99 o 
 -13  -4   4      708.96      848.52     39.47 o 
 -12  -4   4        8.68       18.10     11.68 o 
 -11  -4   4       58.58       67.36      8.21 o 
 -10  -4   4     1969.00     1962.92     42.39 o 
  -9  -4   4     2890.80     2926.36     55.15 o 
  -8  -4   4     4591.60     4543.53     92.84 o 
  -7  -4   4     5494.08     5301.08     81.05 o 
  -6  -4   4     3385.11     3379.00     53.51 o 
  -5  -4   4    13371.99    13137.99    185.94 o 
  -4  -4   4     4554.85     4409.90     81.70 o 
  -3  -4   4    26874.84    27221.74    578.59 o 
  -2  -4   4    13984.14    14128.01    316.87 o 
  -1  -4   4    15751.09    15897.54    258.70 o 
   0  -4   4    11690.66    11304.54    185.87 o 
   1  -4   4     3942.16     4436.34     80.33 o 
   2  -4   4     6434.57     6523.80    121.16 o 
   3  -4   4     1939.07     1837.00     40.85 o 
   4  -4   4    14399.99    15018.00    344.69 o 
   5  -4   4     6640.53     6501.38    163.25 o 
   6  -4   4     3905.67     4006.54     82.17 o 
   7  -4   4      856.82      917.81     34.41 o 
   8  -4   4     1458.32     1474.12     42.54 o 
   9  -4   4      881.95      909.23     33.29 o 
  10  -4   4      412.23      450.03     23.94 o 
 -13  -3   4       12.26       18.33     10.69 o 
 -12  -3   4      253.80      268.61     16.79 o 
 -11  -3   4     1447.73     1550.86     38.90 o 
 -10  -3   4     2112.96     2188.10     44.96 o 
  -9  -3   4     1680.30     1812.64     37.84 o 
  -8  -3   4     2927.56     3011.92     44.62 o 
  -7  -3   4      191.35      205.78      9.10 o 
  -6  -3   4     3559.41     3491.55     54.81 o 
  -5  -3   4     2532.57     2541.74     40.54 o 
  -4  -3   4     4259.85     3997.25     57.90 o 
  -3  -3   4     1842.32     1565.83     37.96 o 
  -2  -3   4    11808.91    11533.63    438.05 o 
  -1  -3   4     8000.60     8083.70    138.00 o 
   0  -3   4    13666.35    14110.89    235.68 o 
   1  -3   4    21463.48    20866.54    347.58 o 
   2  -3   4     1906.53     2026.45     32.83 o 
   3  -3   4    11695.12    11723.36    194.40 o 
   4  -3   4      136.62      162.48     13.79 o 
   5  -3   4     7752.88     8150.19    196.02 o 
   6  -3   4     3998.30     4049.43     81.83 o 
   7  -3   4     3616.77     3643.37     76.30 o 
   8  -3   4     4657.15     4751.63     99.24 o 
   9  -3   4      800.26      725.24     28.97 o 
  10  -3   4     4030.43     3953.40    168.90 o 
 -13  -2   4     1173.50     1239.74     45.01 o 
 -12  -2   4     2812.27     2917.77     61.05 o 
 -11  -2   4     1864.24     1979.08     45.23 o 
 -10  -2   4     1927.27     1960.01     42.41 o 
  -9  -2   4     6397.75     6512.22    102.23 o 
  -8  -2   4       44.44       69.22      6.03 o 
  -7  -2   4     6244.00     6209.06     93.93 o 
  -6  -2   4     1767.52     1662.84     30.37 o 
  -5  -2   4    16042.58    15411.23    214.87 o 
  -4  -2   4     5322.49     4981.82     72.84 o 
  -3  -2   4     8947.77     8596.15    191.68 o 
  -2  -2   4       55.91      114.05     31.92 o 
  -1  -2   4    22181.33    23337.61    424.87 o 
   0  -2   4    15546.38    14880.22    346.26 o 
   1  -2   4     5210.33     5756.24     83.34 o 
   2  -2   4     9289.76     8586.38    122.37 o 
   3  -2   4     5408.51     5409.22    134.26 o 
   4  -2   4    10724.36    10940.10    186.50 o 
   5  -2   4     1980.77     1999.10     45.47 o 
   6  -2   4    18760.83    18999.32    360.35 o 
   7  -2   4     3368.54     3486.40     73.73 o 
   8  -2   4     1684.30     1692.84     46.54 o 
   9  -2   4     3043.00     3119.30     73.58 o 
  10  -2   4     1299.04     1254.91     40.93 o 
 -13  -1   4       75.97      101.02     12.54 o 
 -12  -1   4      108.92      134.84     13.48 o 
 -11  -1   4     3420.47     3509.32     67.35 o 
 -10  -1   4     3503.07     3741.30     83.99 o 
  -9  -1   4     1945.55     1995.65     33.90 o 
  -8  -1   4     1508.08     1499.56     26.87 o 
  -7  -1   4     2909.69     2837.08     41.45 o 
  -6  -1   4    10694.24    10605.79    153.70 o 
  -5  -1   4     5281.32     5360.37     93.64 o 
  -4  -1   4     4762.26     4302.31     76.39 o 
  -3  -1   4     2651.18     2533.95     59.65 o 
  -2  -1   4     8768.35     9138.76    202.12 o 
  -1  -1   4     9271.40     9367.39    165.42 o 
   0  -1   4    30622.49    30088.79    410.51 o 
   1  -1   4    31278.92    30290.33    471.89 o 
   2  -1   4      359.71      332.30     13.05 o 
   3  -1   4    11791.51    11175.34    274.04 o 
   4  -1   4      836.71      927.45     25.51 o 
   5  -1   4     4585.04     4676.82     90.49 o 
   6  -1   4     6088.41     6284.09    331.52 o 
   7  -1   4     9132.25     9215.82    167.80 o 
   8  -1   4     7205.77     7280.27    137.59 o 
   9  -1   4      322.04      344.37     19.44 o 
  10  -1   4     1961.49     2087.09     59.76 o 
 -13   0   4     2180.71     2349.67     54.18 o 
 -12   0   4     3471.23     3407.13    101.93 o 
 -11   0   4     1637.94     1794.46     43.05 o 
 -10   0   4        8.94       17.12      7.77 o 
  -9   0   4       65.39       83.72      7.26 o 
  -8   0   4      246.46      223.91      9.19 o 
  -7   0   4     3548.40     3440.06     48.57 o 
  -6   0   4      175.86      179.44      8.53 o 
  -5   0   4    14217.33    13865.90    192.51 o 
  -4   0   4    32121.03    31541.80    513.18 o 
  -3   0   4       47.51       42.05     10.15 o 
  -2   0   4     4315.46     4321.91     76.12 o 
  -1   0   4    27859.35    28023.50    477.71 o 
   0   0   4    22373.64    21476.44    324.67 o 
   1   0   4    27034.87    24939.46    504.14 o 
   2   0   4    16786.87    17059.52    287.75 o 
   3   0   4     2990.18     3543.22     67.00 o 
   4   0   4     3678.11     3738.01     71.96 o 
   5   0   4     1413.60     1384.32     44.11 o 
   6   0   4     9525.49     9338.20    165.85 o 
   7   0   4     7803.85     7648.03    207.52 o 
   8   0   4      499.27      505.27     28.24 o 
   9   0   4     5994.43     5996.19    118.86 o 
  10   0   4      329.10      308.83     19.38 o 
 -13   1   4       86.92      103.36     12.75 o 
 -12   1   4      106.71      126.87     13.13 o 
 -11   1   4     3252.36     3351.96     66.69 o 
 -10   1   4     3366.75     3541.41     65.29 o 
  -9   1   4     1888.63     1904.49     33.61 o 
  -8   1   4     1538.92     1519.16     27.11 o 
  -7   1   4     2871.53     2828.67     49.70 o 
  -6   1   4    11025.99    11082.18    155.20 o 
  -5   1   4     5263.51     5290.17     79.87 o 
  -4   1   4     4873.53     4423.11     78.21 o 
  -3   1   4     2535.42     2428.32     61.94 o 
  -2   1   4     8650.62     8752.36    150.26 o 
  -1   1   4     9687.73    10115.23    135.26 o 
   0   1   4    30491.26    29627.00    412.67 o 
   1   1   4    31720.06    30284.74    873.16 o 
   2   1   4      318.11      299.60     10.00 o 
   3   1   4    12146.07    11638.13    193.38 o 
   4   1   4      864.22      929.76     25.03 o 
   5   1   4     4768.45     4841.52     90.05 o 
   6   1   4     5923.95     6130.35    115.07 o 
   7   1   4     9200.75     9350.92    187.48 o 
   8   1   4     7243.56     7185.99    136.18 o 
   9   1   4      297.88      303.41     18.13 o 
  10   1   4     1991.30     2032.58     67.32 o 
 -13   2   4     1155.82     1195.48     51.05 o 
 -12   2   4     2847.57     2897.83     61.00 o 
 -11   2   4     1753.37     1843.48     44.35 o 
 -10   2   4     2003.22     2073.85     43.87 o 
  -9   2   4     6281.09     6413.41    102.80 o 
  -8   2   4       66.80       84.05      6.55 o 
  -7   2   4     6290.80     6276.96     96.15 o 
  -6   2   4     1726.03     1632.12     32.12 o 
  -5   2   4    16303.83    15979.34    260.23 o 
  -4   2   4     5453.11     5093.85     91.15 o 
  -3   2   4     8694.65     8481.26    145.95 o 
  -2   2   4       89.15      120.97      6.10 o 
  -1   2   4    21413.94    22609.46    308.68 o 
   0   2   4    15104.46    14019.59    360.58 o 
   1   2   4     5469.35     5886.20    121.54 o 
   2   2   4     9537.77     8906.09    149.71 o 
   3   2   4     5430.97     5258.02     77.07 o 
   4   2   4    10895.65    10774.69    184.83 o 
   5   2   4     1965.46     1904.48     43.39 o 
   6   2   4    18558.66    18614.00    315.09 o 
   7   2   4     3305.87     3318.71     71.08 o 
   8   2   4     1775.97     1818.11     45.81 o 
   9   2   4     3172.61     3310.65     72.64 o 
  10   2   4     1249.05     1283.42     39.70 o 
 -13   3   4        7.03       12.26      9.53 o 
 -12   3   4      225.81      245.46     16.97 o 
 -11   3   4     1502.26     1508.76     38.78 o 
 -10   3   4     2016.46     2089.15     45.41 o 
  -9   3   4     1576.38     1636.39     41.13 o 
  -8   3   4     2961.17     2992.98     54.60 o 
  -7   3   4      201.35      215.45      8.21 o 
  -6   3   4     3529.74     3424.03     71.94 o 
  -5   3   4     2525.78     2529.28     43.57 o 
  -4   3   4     4083.97     3807.13     73.47 o 
  -3   3   4     1858.34     1565.44     27.69 o 
  -2   3   4    11805.54    11497.92    158.28 o 
  -1   3   4     8070.24     8092.87    112.52 o 
   0   3   4    13811.61    14031.84    191.18 o 
   1   3   4    21421.70    20989.44    352.76 o 
   2   3   4     1702.13     1828.36     33.43 o 
   3   3   4    11545.62    11263.39    158.30 o 
   4   3   4      146.33      162.92     10.04 o 
   5   3   4     7855.88     7911.70    141.33 o 
   6   3   4     4033.95     3946.80     78.68 o 
   7   3   4     3446.81     3390.53     72.32 o 
   8   3   4     4750.94     4906.24     96.57 o 
   9   3   4      767.36      728.66     27.02 o 
  10   3   4     3936.44     3936.76    129.95 o 
 -13   4   4      724.63      804.13     36.86 o 
 -12   4   4        6.40        9.51     10.45 o 
 -11   4   4       76.01       87.67      9.12 o 
 -10   4   4     1991.08     2026.26     44.19 o 
  -9   4   4     2918.11     3078.43     57.21 o 
  -8   4   4     4431.54     4413.19     74.87 o 
  -7   4   4     5598.65     5412.19     79.82 o 
  -6   4   4     3413.26     3498.67     69.18 o 
  -5   4   4    13988.66    14156.27    233.12 o 
  -4   4   4     4368.11     4198.08     65.95 o 
  -3   4   4    26912.23    25566.78    351.38 o 
  -2   4   4    14542.66    14129.97    193.59 o 
  -1   4   4    15746.71    15253.13    210.53 o 
   0   4   4    11146.47    10591.05    186.03 o 
   1   4   4     4063.24     4379.57    159.85 o 
   2   4   4     6380.93     6222.32     98.47 o 
   3   4   4     2011.37     1872.86     30.58 o 
   4   4   4    14217.80    13997.92    325.21 o 
   5   4   4     6528.48     6175.60    113.24 o 
   6   4   4     3902.25     4000.97     78.48 o 
   7   4   4      850.95      867.81     27.09 o 
   8   4   4     1401.95     1413.13     38.78 o 
   9   4   4      851.58      925.61     49.44 o 
  10   4   4      413.13      442.94     35.73 o 
 -12   5   4     1860.59     1885.23     58.47 o 
 -11   5   4      610.96      594.88     19.58 o 
 -10   5   4     1589.75     1620.83     38.63 o 
  -9   5   4     3818.04     3877.79     69.06 o 
  -8   5   4     4187.13     4163.22     69.98 o 
  -7   5   4     2772.49     2798.41     80.72 o 
  -6   5   4     3231.70     3063.01     84.66 o 
  -5   5   4     2642.64     2627.21     45.86 o 
  -4   5   4     2666.61     2621.39     44.26 o 
  -3   5   4     2642.38     2692.52     44.39 o 
  -2   5   4    35025.86    33908.19    463.52 o 
  -1   5   4    23006.37    22891.67    308.14 o 
   0   5   4     1943.17     1989.64     37.91 o 
   1   5   4      204.75      144.40     17.24 o 
   2   5   4     1917.00     2004.90     42.37 o 
   3   5   4    17091.46    16613.35    227.10 o 
   4   5   4     3397.79     3441.58     66.64 o 
   5   5   4     7611.77     7581.24    135.73 o 
   6   5   4     2228.00     2199.34     48.89 o 
   7   5   4     2864.81     2805.25     60.36 o 
   8   5   4      272.77      244.87     23.90 o 
   9   5   4     2726.27     2690.13     96.22 o 
  10   5   4     3394.84     3526.20    117.86 o 
 -12   6   4       51.58       41.31      9.15 o 
 -11   6   4     1308.17     1332.83     45.90 o 
 -10   6   4      573.87      586.33     21.68 o 
  -9   6   4     2396.23     2378.38     53.91 o 
  -8   6   4      869.13      918.07     25.27 o 
  -7   6   4     8647.93     8684.49    216.92 o 
  -6   6   4     8602.87     8427.73    208.91 o 
  -5   6   4      830.24      970.33     22.94 o 
  -4   6   4    11666.40    11821.87    166.53 o 
  -3   6   4    28094.43    27758.38    377.11 o 
  -2   6   4     7883.89     7308.94    102.71 o 
  -1   6   4     1569.83     1705.81     35.86 o 
   0   6   4     6548.93     6829.08    122.54 o 
   1   6   4     3647.02     3332.71     60.29 o 
   2   6   4     6299.43     6360.86    109.43 o 
   3   6   4      333.54      426.07     14.75 o 
   4   6   4    18808.99    18496.31    312.36 o 
   5   6   4     8188.49     8062.90    244.82 o 
   6   6   4       12.15        8.24      4.49 o 
   7   6   4      759.14      807.63     25.53 o 
   8   6   4     4205.66     4135.63    126.07 o 
   9   6   4     1251.26     1187.10     57.09 o 
  10   6   4     1429.80     1437.89     65.71 o 
 -12   7   4     3726.90     3836.59     75.05 o 
 -11   7   4     3204.26     3263.83     65.87 o 
 -10   7   4      122.38      128.61     12.20 o 
  -9   7   4     1818.91     1844.29     41.48 o 
  -8   7   4     3456.53     3519.19     63.58 o 
  -7   7   4     2816.71     2767.66     84.84 o 
  -6   7   4     2197.62     2173.03     51.24 o 
  -5   7   4     3170.71     3218.68     55.05 o 
  -4   7   4     5759.30     5781.38     88.17 o 
  -3   7   4     1246.08     1184.96     23.93 o 
  -2   7   4    10138.11     9958.93    118.42 o 
  -1   7   4    22268.97    21006.23    460.81 o 
   0   7   4     1896.00     2009.44     31.36 o 
   1   7   4     4109.04     4174.25     73.98 o 
   2   7   4     5906.76     5701.45    136.56 o 
   3   7   4    11738.96    11933.62    201.05 o 
   4   7   4     1052.18     1032.05     26.61 o 
   5   7   4     2333.28     2364.47     63.90 o 
   6   7   4      150.71      180.19     24.19 o 
   7   7   4      313.76      293.99     24.97 o 
   8   7   4      337.21      342.59     28.36 o 
   9   7   4     2842.12     2681.77     95.52 o 
  10   7   4     2180.63     2184.44     85.08 o 
 -12   8   4     1218.98     1242.06     44.18 o 
 -11   8   4      614.57      649.52     24.65 o 
 -10   8   4     2962.85     3059.14     61.08 o 
  -9   8   4      618.41      624.40     22.13 o 
  -8   8   4      675.81      709.86     22.27 o 
  -7   8   4      627.22      644.64     20.04 o 
  -6   8   4     9246.72     8972.01    135.18 o 
  -5   8   4     7464.03     7552.74    112.71 o 
  -4   8   4      621.27      689.27     18.15 o 
  -3   8   4      991.28     1020.89     16.80 o 
  -2   8   4    14652.83    14516.86    197.76 o 
  -1   8   4     5813.75     5578.90    120.01 o 
   0   8   4     8207.37     8571.18    143.74 o 
   1   8   4      890.48      849.12     20.51 o 
   2   8   4     3246.78     3160.37     81.21 o 
   3   8   4     1715.21     1578.15     34.57 o 
   4   8   4     3284.60     3421.63     66.10 o 
   5   8   4     2479.15     2584.24     52.48 o 
   6   8   4     3883.25     3641.65    112.02 o 
   7   8   4     2886.33     2853.12     93.05 o 
   8   8   4     1169.46     1140.28     52.84 o 
   9   8   4     1039.35      989.46     50.65 o 
  10   8   4     3623.92     3531.28    127.58 o 
 -12   9   4     2758.81     2825.33     78.29 o 
 -11   9   4     3430.40     3501.42     84.20 o 
 -10   9   4     1205.14     1265.33     34.60 o 
  -9   9   4      351.17      365.75     17.09 o 
  -8   9   4     2194.18     2124.07     44.85 o 
  -7   9   4     3884.39     3933.07     68.56 o 
  -6   9   4      766.73      702.10     21.03 o 
  -5   9   4     2068.91     2116.16     40.37 o 
  -4   9   4     2351.17     2376.86     42.66 o 
  -3   9   4      231.00      261.70      9.78 o 
  -2   9   4      271.27      269.73     13.99 o 
  -1   9   4     6209.44     6067.84    106.41 o 
   0   9   4    10169.96    10289.01    140.55 o 
   1   9   4     6400.90     6227.92    203.62 o 
   2   9   4      248.99      270.60     10.31 o 
   3   9   4      738.97      769.99     19.77 o 
   4   9   4     1696.56     1668.84     37.04 o 
   5   9   4     3390.24     3112.21     96.13 o 
   6   9   4     3108.09     2957.77     92.79 o 
   7   9   4      202.61      202.65     21.07 o 
   8   9   4     4348.65     4053.09    125.13 o 
   9   9   4     3775.33     3630.91     86.92 o 
  10   9   4      367.23      314.96     34.87 o 
 -12  10   4     2336.42     2383.27     67.27 o 
 -11  10   4     1451.59     1460.22     47.99 o 
 -10  10   4     1198.17     1182.25     40.68 o 
  -9  10   4     3431.79     3454.03     65.95 o 
  -8  10   4     4954.42     4840.79     82.90 o 
  -7  10   4     1077.88     1104.16     28.92 o 
  -6  10   4      470.31      480.87     17.27 o 
  -5  10   4     7778.37     7865.56    118.35 o 
  -4  10   4     2383.76     2547.60     45.64 o 
  -3  10   4     5025.31     5160.66     65.53 o 
  -2  10   4       62.58       81.91     16.92 o 
  -1  10   4     4638.81     4812.60     98.63 o 
   0  10   4     2602.47     2639.08     42.61 o 
   1  10   4     1946.58     1996.35     33.58 o 
   2  10   4     2330.41     2319.15     46.54 o 
   3  10   4       51.40       64.27      5.89 o 
   4  10   4      941.84     1034.20     41.66 o 
   5  10   4     1098.14     1092.19     45.13 o 
   6  10   4     2298.09     2133.32     75.16 o 
   7  10   4     1579.21     1442.64     43.90 o 
   8  10   4      262.15      245.01     19.37 o 
   9  10   4     1675.49     1663.54     51.61 o 
  10  10   4     1260.58     1226.58     67.15 o 
 -12  11   4     1491.12     1478.79     50.65 o 
 -11  11   4     2260.47     2254.79     63.64 o 
 -10  11   4      617.02      625.19     31.83 o 
  -9  11   4     4624.64     4432.01     96.89 o 
  -8  11   4      698.52      687.54     28.20 o 
  -7  11   4     5440.92     5412.82     90.50 o 
  -6  11   4     2270.95     2303.01     45.34 o 
  -5  11   4     2862.56     2845.47     51.82 o 
  -4  11   4      485.06      465.26     15.38 o 
  -3  11   4     6001.56     5878.31    102.33 o 
  -2  11   4     1459.15     1526.67     28.08 o 
  -1  11   4     2344.96     2426.88     58.27 o 
   0  11   4     2422.90     2496.65     39.89 o 
   1  11   4     3723.14     3857.76     57.16 o 
   2  11   4     1059.81     1096.06     23.64 o 
   3  11   4      179.30      187.70     16.57 o 
   4  11   4      327.32      357.17     35.03 o 
   5  11   4       44.32       49.38      8.84 o 
   6  11   4     1154.13     1079.96     35.55 o 
   7  11   4      967.85      882.04     33.17 o 
   8  11   4     1955.01     1922.32     55.73 o 
   9  11   4      579.65      525.89     41.77 o 
 -11  12   4     2169.95     2187.26     62.93 o 
 -10  12   4     2349.03     2260.63     62.44 o 
  -9  12   4       71.16       70.61     12.95 o 
  -8  12   4     7358.32     7240.56    140.48 o 
  -7  12   4       26.44       34.17      8.34 o 
  -6  12   4     3031.47     2971.08     68.26 o 
  -5  12   4     2220.48     2303.65     61.78 o 
  -4  12   4     9109.49     9368.65    238.72 o 
  -3  12   4     4660.64     4865.74    120.45 o 
  -2  12   4      258.12      227.66     17.72 o 
  -1  12   4     1198.86     1195.19     24.00 o 
   0  12   4       73.41       58.73      5.51 o 
   1  12   4      516.32      530.07     15.84 o 
   2  12   4     1950.53     1887.61     43.85 o 
   3  12   4     2665.62     2648.28     57.57 o 
   4  12   4      422.54      423.54     23.30 o 
   5  12   4      952.04     1029.16     32.98 o 
   6  12   4     2424.13     2349.33     58.94 o 
   7  12   4     1193.10     1215.97     39.82 o 
   8  12   4     1458.95     1354.28     44.83 o 
   9  12   4      585.61      540.23     43.21 o 
 -11  13   4     1222.07     1237.40     44.82 o 
 -10  13   4     1465.61     1506.38     49.17 o 
  -9  13   4     4134.66     4070.72     92.00 o 
  -8  13   4      687.79      729.62     31.59 o 
  -7  13   4     1918.17     1969.73     52.36 o 
  -6  13   4     2833.14     2929.51     67.23 o 
  -5  13   4     2950.12     2986.33     66.68 o 
  -4  13   4      908.28     1069.16     45.74 o 
  -3  13   4     1530.88     1574.55     43.26 o 
  -2  13   4     6418.00     6353.53    115.55 o 
  -1  13   4     4237.99     4245.81     65.72 o 
   0  13   4      500.10      518.10     17.22 o 
   1  13   4     1782.41     1805.86     32.44 o 
   2  13   4     2562.18     2435.97     53.36 o 
   3  13   4      636.38      652.63     23.76 o 
   4  13   4      818.30      939.99     30.57 o 
   5  13   4      702.32      681.31     26.48 o 
   6  13   4      469.90      486.55     25.90 o 
   7  13   4     3291.37     3123.01     74.82 o 
   8  13   4      597.47      531.72     42.02 o 
   9  13   4      338.71      340.64     35.03 o 
 -11  14   4     1825.86     1854.70     57.50 o 
 -10  14   4     1976.97     1950.05     57.59 o 
  -9  14   4      392.40      381.18     23.35 o 
  -8  14   4     5854.79     5669.81    117.82 o 
  -7  14   4      348.19      318.23     19.25 o 
  -6  14   4      668.21      729.71     27.90 o 
  -5  14   4      698.35      671.39     25.78 o 
  -4  14   4     8560.79     8821.03    228.83 o 
  -3  14   4     7874.35     7973.56    202.12 o 
  -2  14   4     6237.46     6248.19     90.98 o 
  -1  14   4     1665.06     1658.62     31.42 o 
   0  14   4      567.57      601.05     15.65 o 
   1  14   4      127.55      118.48     10.78 o 
   2  14   4     1764.02     1827.59     44.30 o 
   3  14   4     1015.47      977.44     30.40 o 
   4  14   4     2058.87     2097.22     52.03 o 
   5  14   4     3635.69     3500.93     77.68 o 
   6  14   4     1098.42     1087.47     36.69 o 
   7  14   4       59.96       64.55     15.26 o 
   8  14   4      305.60      285.97     31.14 o 
   9  14   4      199.87      238.60     34.29 o 
 -10  15   4     2603.52     2538.18     74.07 o 
  -9  15   4     4180.34     4219.55     95.70 o 
  -8  15   4       46.60       47.58     11.06 o 
  -7  15   4     1004.96      993.02     35.14 o 
  -6  15   4      814.06      720.26     28.47 o 
  -5  15   4     2686.89     2665.47     62.01 o 
  -4  15   4       41.75       40.02      8.20 o 
  -3  15   4     9490.56     9914.15    171.40 o 
  -2  15   4     4026.19     4035.29     63.16 o 
  -1  15   4     1184.53     1295.83     26.82 o 
   0  15   4     5732.67     5912.35    108.54 o 
   1  15   4     4124.76     4117.55     81.88 o 
   2  15   4      769.80      791.56     26.60 o 
   3  15   4     1309.07     1311.34     37.55 o 
   4  15   4      671.40      641.34     25.56 o 
   5  15   4      383.02      378.72     20.15 o 
   6  15   4      576.48      564.91     25.83 o 
   7  15   4     2249.50     2192.31     68.38 o 
   8  15   4     1350.55     1346.34     69.16 o 
 -10  16   4      578.01      603.54     30.73 o 
  -9  16   4     2108.12     2146.77     61.10 o 
  -8  16   4     2892.81     2821.32     90.10 o 
  -7  16   4      436.80      417.25     23.00 o 
  -6  16   4      825.74      791.58     30.26 o 
  -5  16   4     4163.30     4222.07     88.61 o 
  -4  16   4     4638.86     4617.65     92.68 o 
  -3  16   4     5186.21     5213.16    113.93 o 
  -2  16   4       87.01       81.55      9.07 o 
  -1  16   4     4329.01     4447.98     70.01 o 
   0  16   4      399.62      437.76     18.32 o 
   1  16   4     1266.77     1258.59     35.06 o 
   2  16   4     3273.33     3205.44     67.56 o 
   3  16   4     2048.18     2019.49     49.60 o 
   4  16   4      823.66      768.76     28.54 o 
   5  16   4      488.34      486.26     23.43 o 
   6  16   4     2873.44     2747.48     68.31 o 
   7  16   4     1375.84     1380.07     69.45 o 
   8  16   4       70.93       95.74     22.90 o 
 -10  17   4     2273.68     2357.52     67.61 o 
  -9  17   4      722.46      712.72     48.59 o 
  -8  17   4      871.34      859.59     34.78 o 
  -7  17   4     1200.77     1214.17     49.27 o 
  -6  17   4     2254.69     2259.05     93.04 o 
  -5  17   4       30.06       53.50     10.16 o 
  -4  17   4      906.34      978.39     31.72 o 
  -3  17   4     4848.44     4833.71     93.98 o 
  -2  17   4     4037.19     4022.32     90.08 o 
  -1  17   4      540.15      541.51     20.37 o 
   0  17   4     1916.79     1987.72     46.80 o 
   1  17   4     6114.04     6049.42    113.01 o 
   2  17   4     1076.68     1097.49     32.81 o 
   3  17   4      535.57      516.85     28.64 o 
   4  17   4        0.03        4.66     12.01 o 
   5  17   4     2716.64     2741.61     65.93 o 
   6  17   4       37.93       39.17     10.33 o 
   7  17   4     1751.71     1689.27     78.70 o 
   8  17   4     2408.61     2374.86    101.60 o 
  -9  18   4     1079.81     1051.59     62.15 o 
  -8  18   4      544.81      566.75     28.32 o 
  -7  18   4     1057.95      948.67     88.01 o 
  -6  18   4     4352.56     4350.82     95.07 o 
  -5  18   4     8411.48     8510.26    159.13 o 
  -4  18   4     1120.47     1114.50     34.96 o 
  -3  18   4      200.59      204.22     14.06 o 
  -2  18   4      602.30      584.40     32.90 o 
  -1  18   4      919.52      957.81     28.43 o 
   0  18   4     1036.93     1002.20     30.38 o 
   1  18   4      419.78      426.65     26.20 o 
   2  18   4     5807.55     5865.01    110.44 o 
   3  18   4      836.05      843.72     29.48 o 
   4  18   4     1570.56     1559.92     44.29 o 
   5  18   4      203.51      218.91     31.47 o 
   6  18   4     4336.21     4289.90    141.77 o 
   7  18   4     1505.96     1413.05     71.80 o 
  -9  19   4      143.83      132.58     17.24 o 
  -8  19   4     1027.40     1032.88     39.28 o 
  -7  19   4     3984.94     3957.51     90.74 o 
  -6  19   4     6161.21     6104.19    140.42 o 
  -5  19   4      768.92      821.20     31.05 o 
  -4  19   4     3332.69     3230.46     71.97 o 
  -3  19   4      460.49      478.88     30.73 o 
  -2  19   4     2008.86     1995.67     70.56 o 
  -1  19   4     1748.95     1739.70     43.72 o 
   0  19   4     3723.63     3618.48     75.54 o 
   1  19   4     1838.53     1850.73     63.99 o 
   2  19   4      451.11      468.56     21.20 o 
   3  19   4     2252.54     2235.30     56.64 o 
   4  19   4     1137.68     1116.14     37.04 o 
   5  19   4     4002.45     3842.99     86.76 o 
   6  19   4       45.32       48.99     17.94 o 
   7  19   4     1811.05     1731.67     81.55 o 
  -8  20   4      666.38      709.78     32.69 o 
  -7  20   4     1312.43     1354.62     45.15 o 
  -6  20   4     2496.29     2456.47     63.85 o 
  -5  20   4     2754.30     2663.16     65.14 o 
  -4  20   4      536.13      502.85     33.51 o 
  -3  20   4     2276.73     2200.58     77.79 o 
  -2  20   4     1322.13     1327.45     54.82 o 
  -1  20   4     1404.08     1424.21     56.29 o 
   0  20   4      876.28      880.71     33.57 o 
   1  20   4     2794.09     2877.09     64.35 o 
   2  20   4     1155.30     1163.25     36.54 o 
   3  20   4       36.90       32.10      8.80 o 
   4  20   4     4701.13     4722.04     99.65 o 
   5  20   4     1343.85     1302.79     64.41 o 
   6  20   4      920.05      835.21     53.85 o 
  -8  21   4     2659.65     2767.99    135.70 o 
  -7  21   4     1472.72     1449.61     47.10 o 
  -6  21   4      995.57      999.10     36.88 o 
  -5  21   4      190.64      209.53     26.72 o 
  -4  21   4      493.67      499.25     34.46 o 
  -3  21   4      970.64     1000.96     48.24 o 
  -2  21   4     2750.97     2725.54     89.72 o 
  -1  21   4     3101.91     3165.75     97.83 o 
   0  21   4      710.47      714.87     26.39 o 
   1  21   4     1016.41     1049.73     33.80 o 
   2  21   4      798.12      800.62     29.15 o 
   3  21   4     2943.22     2980.24     88.46 o 
   4  21   4      152.21      141.67     19.01 o 
   5  21   4     1880.89     1912.53     82.27 o 
   6  21   4      784.81      754.85     50.62 o 
  -7  22   4     2476.49     2359.72     64.26 o 
  -6  22   4      934.75      977.90     53.15 o 
  -5  22   4      128.40      127.03     21.84 o 
  -4  22   4      542.88      535.19     35.99 o 
  -3  22   4     3405.25     3347.24    107.77 o 
  -2  22   4     4508.50     4780.50    138.31 o 
  -1  22   4     1142.97     1188.01     53.32 o 
   0  22   4     2392.36     2388.98     80.63 o 
   1  22   4      490.30      496.56     22.64 o 
   2  22   4     1472.32     1436.58     42.06 o 
   3  22   4      818.60      839.41     40.64 o 
   4  22   4     6153.38     6079.85    178.56 o 
   5  22   4     1648.88     1738.71     77.05 o 
  -6  23   4      162.76      160.59     24.98 o 
  -5  23   4      128.35      135.76     22.10 o 
  -4  23   4      524.73      533.13     37.31 o 
  -3  23   4     1147.50     1099.55     52.90 o 
  -2  23   4     3238.78     3185.64    104.04 o 
  -1  23   4     4475.98     4533.74    134.49 o 
   0  23   4      124.59      125.03     19.12 o 
   1  23   4     1407.48     1380.38     40.68 o 
   2  23   4      514.66      486.83     23.59 o 
   3  23   4     2286.34     2310.64     60.01 o 
   4  23   4      190.79      221.78     29.33 o 
  -5  24   4      389.34      364.01     32.36 o 
  -4  24   4      361.83      370.14     32.06 o 
  -3  24   4     3110.03     3239.90    107.34 o 
  -2  24   4     2174.02     2115.72     79.44 o 
  -1  24   4      578.66      569.64     36.53 o 
   0  24   4     3828.37     3860.72    119.02 o 
   1  24   4        2.02       12.14     10.78 o 
   2  24   4     1549.22     1556.81     56.62 o 
   3  24   4      754.71      742.30     45.88 o 
  -4  25   4     1215.04     1214.27     59.31 o 
  -3  25   4      857.55      838.84     47.26 o 
  -2  25   4     3613.25     3507.04    113.15 o 
  -1  25   4     3876.19     3866.87    122.34 o 
   0  25   4     1210.40     1208.20     55.24 o 
   1  25   4     2733.00     2718.96     92.35 o 
   2  25   4      271.91      260.19     25.78 o 
  -2  26   4     1244.72     1182.31     56.50 o 
  -1  26   4     1424.83     1392.00     61.18 o 
   0  26   4     2965.13     2972.70    101.93 o 
  -3 -25   5     5668.12     5738.00    177.85 o 
  -2 -25   5     1244.74     1243.00     62.30 o 
  -1 -25   5     1381.22     1428.11     69.09 o 
   0 -25   5     1798.19     1921.56     81.90 o 
   1 -25   5     1128.61     1144.87     58.99 o 
  -4 -24   5     1752.61     1736.62     76.05 o 
  -3 -24   5      277.20      327.11     30.94 o 
  -2 -24   5     2910.20     2926.69    107.46 o 
  -1 -24   5     2198.60     2237.57     88.67 o 
   0 -24   5      385.92      356.05     32.07 o 
   1 -24   5      565.36      564.09     39.45 o 
   2 -24   5     2181.31     2202.79     86.95 o 
  -4 -23   5      452.61      472.98     35.98 o 
  -3 -23   5     3353.80     3278.87    115.08 o 
  -2 -23   5     1862.19     1913.91     78.60 o 
  -1 -23   5      215.60      185.63     26.17 o 
   0 -23   5      880.57      914.20     50.10 o 
   1 -23   5     1158.78     1141.44     56.50 o 
   2 -23   5     1201.69     1114.60     56.53 o 
   3 -23   5      742.42      705.98     44.48 o 
  -7 -22   5      270.70      290.30     29.72 o 
  -5 -22   5      560.53      568.40     38.95 o 
  -4 -22   5     2966.78     2832.47    102.35 o 
  -3 -22   5     1725.26     1746.89     74.20 o 
  -2 -22   5     1614.70     1754.46     72.87 o 
  -1 -22   5     3982.10     4048.63    133.67 o 
   0 -22   5      123.75      123.52     20.85 o 
   1 -22   5     1455.37     1394.76     63.09 o 
   2 -22   5     2100.82     1993.88     80.77 o 
   3 -22   5     2056.46     1999.56     53.66 o 
   4 -22   5       32.47       44.53     10.57 o 
  -8 -21   5      951.66      898.79     53.89 o 
  -7 -21   5     2205.23     2113.92     85.21 o 
  -6 -21   5      398.01      428.17     33.80 o 
  -5 -21   5     2061.41     2065.48     81.62 o 
  -4 -21   5     1008.14      856.61     48.23 o 
  -3 -21   5     5723.94     5753.66    173.94 o 
  -2 -21   5     6246.72     6081.17    183.83 o 
  -1 -21   5      704.70      681.90     42.06 o 
   0 -21   5     4311.80     4131.80    133.28 o 
   1 -21   5     1040.65     1029.14     51.38 o 
   2 -21   5     1309.56     1285.69     38.66 o 
   3 -21   5     1788.49     1822.28     41.51 o 
   4 -21   5     3724.69     3624.71     68.28 o 
   5 -21   5      647.49      682.95     24.61 o 
  -8 -20   5     1208.25     1274.76     64.14 o 
  -7 -20   5     2129.80     2165.48     85.80 o 
  -6 -20   5     4589.25     4802.37    103.65 o 
  -5 -20   5      297.45      288.31     19.21 o 
  -4 -20   5     2809.84     2524.51     93.58 o 
  -3 -20   5      571.36      576.76     37.45 o 
  -2 -20   5     3337.28     3194.58    109.88 o 
  -1 -20   5     2714.26     2694.39     96.16 o 
   0 -20   5      841.36      835.40     45.16 o 
   1 -20   5     2126.68     2142.45     53.12 o 
   2 -20   5     3438.58     3375.27     61.98 o 
   3 -20   5     2446.67     2373.75     76.33 o 
   4 -20   5      621.44      637.07     22.38 o 
   5 -20   5      922.08      916.10     28.69 o 
   6 -20   5      412.48      392.23     21.66 o 
  -9 -19   5      143.87      173.21     28.14 o 
  -8 -19   5     1183.82     1098.98     58.24 o 
  -7 -19   5     1598.19     1543.00     69.28 o 
  -6 -19   5     1257.00     1264.13     41.44 o 
  -5 -19   5     6076.13     5980.31    123.59 o 
  -4 -19   5     2261.91     2171.21    128.70 o 
  -3 -19   5     2512.74     2533.75     91.80 o 
  -2 -19   5      358.41      361.59     29.16 o 
  -1 -19   5     1189.64     1216.43     55.73 o 
   0 -19   5     1612.93     1609.30     43.25 o 
   1 -19   5      436.21      452.41     20.12 o 
   2 -19   5     1121.53     1173.39     29.64 o 
   3 -19   5     1149.95     1130.50     29.52 o 
   4 -19   5     1289.63     1313.84     33.54 o 
   5 -19   5        5.32        9.10      6.16 o 
   6 -19   5     2516.42     2497.66     54.27 o 
  -9 -18   5      428.80      364.62     35.13 o 
  -8 -18   5      255.91      262.13     28.05 o 
  -7 -18   5      988.64     1001.83     36.37 o 
  -6 -18   5     4534.35     4642.88     99.33 o 
  -5 -18   5     1720.32     1723.99     69.88 o 
  -4 -18   5     3542.02     3436.05    116.80 o 
  -3 -18   5     3647.65     3581.26    117.66 o 
  -2 -18   5      945.60      995.33     48.10 o 
  -1 -18   5      100.49      107.28     11.36 o 
   0 -18   5     3863.17     3912.47     83.07 o 
   1 -18   5     4913.21     4966.68     81.62 o 
   2 -18   5     3635.98     3544.59     62.46 o 
   3 -18   5      657.84      657.86     21.35 o 
   4 -18   5      678.32      721.98     23.33 o 
   5 -18   5     1179.04     1113.31     31.01 o 
   6 -18   5     1013.61     1004.33     30.28 o 
   7 -18   5     1769.02     1756.74     43.47 o 
 -10 -17   5      352.75      379.23     35.95 o 
  -9 -17   5       70.28       88.10     20.69 o 
  -8 -17   5      321.22      288.98     30.35 o 
  -7 -17   5      252.38      255.64     30.39 o 
  -6 -17   5     1870.17     2052.77     77.53 o 
  -5 -17   5     8759.03     8414.50    237.25 o 
  -4 -17   5     5419.44     4929.37    157.60 o 
  -3 -17   5      210.44      237.06     22.25 o 
  -2 -17   5      293.89      282.86     24.67 o 
  -1 -17   5     3996.43     4091.29    129.63 o 
   0 -17   5     1487.03     1483.36     31.80 o 
   1 -17   5      867.15      857.98     23.16 o 
   2 -17   5     1684.84     1639.12     35.69 o 
   3 -17   5     3003.03     2952.93     65.40 o 
   4 -17   5      213.55      195.25     22.27 o 
   5 -17   5     6997.62     6974.57    184.82 o 
   6 -17   5     3443.77     3371.29     75.57 o 
   7 -17   5     1475.79     1464.46     38.27 o 
 -10 -16   5      978.14     1008.96     58.29 o 
  -9 -16   5      503.36      496.96     38.80 o 
  -8 -16   5      153.13      178.90     17.70 o 
  -7 -16   5     2296.79     2362.44     85.40 o 
  -6 -16   5     2471.79     2489.21     88.02 o 
  -5 -16   5      467.97      451.05     31.03 o 
  -4 -16   5      222.16      272.13     23.76 o 
  -3 -16   5     1422.57     1430.15     58.13 o 
  -2 -16   5      156.69      209.44     13.08 o 
  -1 -16   5      830.96      867.24     46.42 o 
   0 -16   5     2598.67     2656.65     47.75 o 
   1 -16   5     3528.76     3485.71     59.91 o 
   2 -16   5     3434.03     3476.95     60.49 o 
   3 -16   5      738.64      748.52     22.07 o 
   4 -16   5     6125.67     6040.66     98.91 o 
   5 -16   5       73.53       88.42     10.07 o 
   6 -16   5     3569.37     3535.08     67.05 o 
   7 -16   5     2346.32     2218.81     49.72 o 
 -10 -15   5      383.72      373.05     36.34 o 
  -9 -15   5      349.38      357.43     33.42 o 
  -8 -15   5      120.70      108.22     18.82 o 
  -7 -15   5      722.72      788.22     41.35 o 
  -6 -15   5     3817.50     3849.27    123.24 o 
  -5 -15   5     1892.45     1930.02     72.37 o 
  -4 -15   5     1033.31      929.84     44.95 o 
  -3 -15   5     1135.27     1116.86     30.93 o 
  -2 -15   5     2159.54     2170.85     49.56 o 
  -1 -15   5     1762.52     1826.70     35.00 o 
   0 -15   5      347.04      316.47     17.87 o 
   1 -15   5     1632.31     1617.19     33.62 o 
   2 -15   5      503.30      468.48     16.45 o 
   3 -15   5      242.16      229.94     12.01 o 
   4 -15   5     2889.75     2940.41     55.41 o 
   5 -15   5     7853.38     7659.69    121.38 o 
   6 -15   5     3454.17     3379.67     63.92 o 
   7 -15   5       66.95       74.37     12.70 o 
   8 -15   5      683.36      675.48     31.31 o 
 -11 -14   5        3.46        8.39     14.34 o 
 -10 -14   5      812.90      809.71     50.82 o 
  -9 -14   5      897.00      886.26     41.64 o 
  -8 -14   5     2125.58     2105.55     78.17 o 
  -7 -14   5     2216.26     2272.24     80.88 o 
  -6 -14   5     1363.52     1398.36     58.86 o 
  -5 -14   5     1375.75     1282.66     55.46 o 
  -4 -14   5      913.60      983.72     27.61 o 
  -3 -14   5       33.42       52.78      9.11 o 
  -2 -14   5       72.05       94.21      9.82 o 
  -1 -14   5     4764.91     4899.83     76.10 o 
   0 -14   5     3967.62     4054.99     66.83 o 
   1 -14   5      618.40      630.72     18.20 o 
   2 -14   5     3247.23     3270.26     56.73 o 
   3 -14   5     5147.86     5117.04     83.78 o 
   4 -14   5     3953.89     3917.83     69.61 o 
   5 -14   5      652.87      641.98     21.13 o 
   6 -14   5     2376.52     2416.97     62.47 o 
   7 -14   5     2498.15     2450.49     64.39 o 
   8 -14   5       15.27        6.69      7.90 o 
 -11 -13   5      597.76      618.82     46.32 o 
 -10 -13   5     2472.33     2471.35     97.64 o 
  -9 -13   5     1512.77     1475.83     64.68 o 
  -8 -13   5       55.35       78.28     16.03 o 
  -7 -13   5        0.64       10.50      8.39 o 
  -6 -13   5     1619.71     1648.20     63.53 o 
  -5 -13   5      160.08      173.77     17.93 o 
  -4 -13   5     1819.02     1869.45    121.14 o 
  -3 -13   5     1117.57     1064.60     28.63 o 
  -2 -13   5     1027.03     1090.16     30.28 o 
  -1 -13   5      197.94      196.62      9.78 o 
   0 -13   5       22.75       26.87      4.98 o 
   1 -13   5     1297.85     1307.44     34.47 o 
   2 -13   5      162.96      147.98      9.56 o 
   3 -13   5     2698.65     2734.52     50.49 o 
   4 -13   5      502.10      490.90     17.35 o 
   5 -13   5     6188.29     6113.96     98.45 o 
   6 -13   5     3091.97     2942.68     70.63 o 
   7 -13   5     2372.75     2358.64     62.73 o 
   8 -13   5     1928.01     1879.91     55.06 o 
 -11 -12   5      441.27      449.66     38.81 o 
 -10 -12   5      751.60      787.07     33.16 o 
  -9 -12   5     3311.30     3193.72    108.18 o 
  -8 -12   5     1986.32     1911.46     72.99 o 
  -7 -12   5     1081.39     1161.93     51.30 o 
  -6 -12   5     3734.34     3832.34    119.09 o 
  -5 -12   5      260.34      269.28     13.55 o 
  -4 -12   5     1880.40     1944.48     50.32 o 
  -3 -12   5     3257.15     3185.43    102.16 o 
  -2 -12   5     1741.69     1724.63     31.79 o 
  -1 -12   5     3264.26     3314.45     54.91 o 
   0 -12   5     2383.38     2480.55     51.99 o 
   1 -12   5     2361.22     2501.79     53.56 o 
   2 -12   5     1293.99     1285.60     33.44 o 
   3 -12   5      566.31      558.49     17.53 o 
   4 -12   5     1268.70     1274.95     31.04 o 
   5 -12   5     1540.99     1539.89     43.38 o 
   6 -12   5     2891.20     2807.61     67.87 o 
   7 -12   5     1640.74     1654.21     49.09 o 
   8 -12   5     1113.56     1054.68     51.04 o 
   9 -12   5     1201.04     1200.41     43.25 o 
 -12 -11   5      641.76      643.70     48.22 o 
 -11 -11   5     2212.72     2349.43     95.60 o 
 -10 -11   5      947.25      845.30     46.88 o 
  -9 -11   5      952.21      916.55     48.09 o 
  -8 -11   5     1075.41     1004.12     48.78 o 
  -7 -11   5      526.78      503.68     31.47 o 
  -6 -11   5     3073.21     3155.63     66.12 o 
  -5 -11   5     3153.58     3344.26     69.26 o 
  -4 -11   5     4423.28     4581.06    154.65 o 
  -3 -11   5     2019.85     2144.64     47.09 o 
  -2 -11   5     2933.63     2970.53     48.27 o 
  -1 -11   5     2241.70     2290.03     41.10 o 
   0 -11   5     1737.37     1736.21     39.57 o 
   1 -11   5     4129.25     4054.16     79.02 o 
   2 -11   5     2671.45     2584.32     55.61 o 
   3 -11   5     2551.62     2575.14     46.88 o 
   4 -11   5     3344.20     3140.74     55.99 o 
   5 -11   5     1555.83     1708.27     45.76 o 
   6 -11   5     1573.64     1596.13     45.92 o 
   7 -11   5     3373.63     3304.14     77.74 o 
   8 -11   5     1231.88     1284.64     42.75 o 
   9 -11   5      391.40      361.84     23.20 o 
 -12 -10   5      253.17      259.27     34.79 o 
 -11 -10   5      760.34      812.30     34.66 o 
 -10 -10   5     1146.45     1112.25     55.27 o 
  -9 -10   5      103.28      118.70     19.55 o 
  -8 -10   5      448.05      463.79     30.85 o 
  -7 -10   5     9899.98     9831.00    179.50 o 
  -6 -10   5     2909.69     2977.63     63.68 o 
  -5 -10   5     1389.14     1479.48     35.99 o 
  -4 -10   5      355.17      420.36     17.53 o 
  -3 -10   5      659.88      749.58     34.89 o 
  -2 -10   5     1341.97     1221.73     24.35 o 
  -1 -10   5      118.67       92.76      6.70 o 
   0 -10   5     4656.02     4873.57     90.33 o 
   1 -10   5     5439.34     5612.03    105.52 o 
   2 -10   5     8583.64     8336.63    123.81 o 
   3 -10   5      100.61       88.84      7.81 o 
   4 -10   5      961.01      959.82     24.16 o 
   5 -10   5     1936.89     1871.75     48.98 o 
   6 -10   5     1397.39     1467.51     43.25 o 
   7 -10   5      788.27      790.83     30.56 o 
   8 -10   5     3253.03     3142.98     75.81 o 
   9 -10   5     1250.02     1259.26     43.51 o 
 -12  -9   5     1333.64     1391.00     71.18 o 
 -11  -9   5      834.68      786.29     34.28 o 
 -10  -9   5       19.05       38.13     13.10 o 
  -9  -9   5     3576.20     3590.60    116.40 o 
  -8  -9   5     1070.05     1140.10     33.76 o 
  -7  -9   5      503.55      592.60     22.34 o 
  -6  -9   5     1576.52     1815.55     47.60 o 
  -5  -9   5     2280.24     2291.87     62.20 o 
  -4  -9   5     4891.52     4766.11     97.37 o 
  -3  -9   5     2312.45     2276.44     88.69 o 
  -2  -9   5     2185.53     2372.34     41.85 o 
  -1  -9   5     2914.12     3114.81     51.08 o 
   0  -9   5     2476.99     2214.20     57.14 o 
   1  -9   5     1588.68     1692.86     31.56 o 
   2  -9   5     4145.06     4197.34     67.47 o 
   3  -9   5     6807.31     6690.85    100.94 o 
   4  -9   5     5975.84     6281.51    119.90 o 
   5  -9   5      478.49      464.56     32.17 o 
   6  -9   5     2057.36     2076.51     53.61 o 
   7  -9   5     5794.16     5819.37    117.91 o 
   8  -9   5     1002.09      953.80     48.01 o 
   9  -9   5      850.55      829.75     33.95 o 
 -12  -8   5     1683.21     1812.94     57.03 o 
 -11  -8   5      516.14      543.00     28.40 o 
 -10  -8   5      763.20      684.38     41.90 o 
  -9  -8   5     1494.85     1490.53     51.08 o 
  -8  -8   5     5266.75     5296.75    105.94 o 
  -7  -8   5     1706.31     1753.98     43.22 o 
  -6  -8   5     2493.38     2532.87     55.42 o 
  -5  -8   5     1134.62     1113.33     29.79 o 
  -4  -8   5     9836.23     9920.77    191.86 o 
  -3  -8   5     4982.22     4963.03    124.53 o 
  -2  -8   5     1928.73     1902.23     47.19 o 
  -1  -8   5     5558.40     5504.83    135.48 o 
   0  -8   5     8997.46     8604.31    124.14 o 
   1  -8   5     3963.79     3855.57     60.52 o 
   2  -8   5    10334.87    10914.02    154.06 o 
   3  -8   5     8846.45     8716.99    160.32 o 
   4  -8   5       30.51       30.12     10.41 o 
   5  -8   5     1280.65     1234.61     54.65 o 
   6  -8   5     2754.37     2810.65     66.02 o 
   7  -8   5       74.45      113.61     14.98 o 
   8  -8   5     3571.92     3567.04     84.76 o 
   9  -8   5     3594.80     3455.56     83.52 o 
 -12  -7   5      341.43      363.04     24.22 o 
 -11  -7   5      660.74      725.62     44.27 o 
 -10  -7   5     3380.09     3341.78    113.92 o 
  -9  -7   5     3557.68     3655.12     82.72 o 
  -8  -7   5      315.89      268.40     16.36 o 
  -7  -7   5     1779.36     1884.05     92.82 o 
  -6  -7   5     1508.58     1476.43     37.11 o 
  -5  -7   5     3684.06     3688.28     73.32 o 
  -4  -7   5     4604.22     4606.58     88.21 o 
  -3  -7   5     8377.85     8428.26    218.18 o 
  -2  -7   5    12251.14    12669.23    174.97 o 
  -1  -7   5      134.67      146.20      7.07 o 
   0  -7   5      460.50      426.56     18.24 o 
   1  -7   5     3189.82     3144.93    105.94 o 
   2  -7   5     3813.04     3946.89     61.97 o 
   3  -7   5    11782.14    11860.53    211.97 o 
   4  -7   5     7220.58     7492.83    196.55 o 
   5  -7   5     3642.04     3607.12     77.79 o 
   6  -7   5      318.98      325.17     18.03 o 
   7  -7   5     2672.25     2730.37     65.64 o 
   8  -7   5     2108.45     2139.82     56.77 o 
   9  -7   5      931.44      906.31     35.02 o 
  10  -7   5     1179.55     1205.29     42.90 o 
 -12  -6   5     1535.83     1599.70     61.76 o 
 -11  -6   5      918.65      876.96     49.97 o 
 -10  -6   5      280.58      298.09     18.81 o 
  -9  -6   5     4442.45     4419.53    111.44 o 
  -8  -6   5     7997.99     8022.59    151.19 o 
  -7  -6   5     1720.38     1765.50     47.92 o 
  -6  -6   5     1723.18     1697.82     41.50 o 
  -5  -6   5     1544.74     1668.41     40.11 o 
  -4  -6   5     8249.98     7967.38    147.31 o 
  -3  -6   5      187.01      207.04     20.07 o 
  -2  -6   5    15012.51    14892.95    262.23 o 
  -1  -6   5    15298.25    15058.06    208.56 o 
   0  -6   5     2873.08     2552.79     41.95 o 
   1  -6   5     6223.48     6272.55     91.53 o 
   2  -6   5     6948.56     7159.63    105.34 o 
   3  -6   5    28033.14    28765.61    473.21 o 
   4  -6   5     6062.33     6358.71    169.69 o 
   5  -6   5     3321.73     3251.13     68.41 o 
   6  -6   5     1365.39     1311.77     38.04 o 
   7  -6   5      210.65      245.98     16.39 o 
   8  -6   5     2106.38     2174.71     60.82 o 
   9  -6   5     1162.74     1112.80     39.26 o 
  10  -6   5      420.88      480.13     29.32 o 
 -12  -5   5      930.56      940.08     38.18 o 
 -11  -5   5      540.99      582.67     27.20 o 
 -10  -5   5     3245.11     3284.59     77.37 o 
  -9  -5   5     2016.52     2137.49     55.84 o 
  -8  -5   5      215.02      234.59     15.11 o 
  -7  -5   5     9604.55     9350.63    174.75 o 
  -6  -5   5    12472.71    12492.41    223.00 o 
  -5  -5   5     2093.72     1977.09     47.78 o 
  -4  -5   5     1385.64     1535.50     35.85 o 
  -3  -5   5    25210.13    24504.71    328.86 o 
  -2  -5   5    13044.82    12807.75    178.70 o 
  -1  -5   5     2058.72     2367.48     39.40 o 
   0  -5   5      536.29      531.56     13.19 o 
   1  -5   5     2668.10     2683.36     43.87 o 
   2  -5   5     3650.68     3651.39     71.25 o 
   3  -5   5     6763.33     7147.29    130.03 o 
   4  -5   5    21764.01    21973.50    514.78 o 
   5  -5   5     6876.72     6902.02    158.08 o 
   6  -5   5     1792.13     1861.47     47.53 o 
   7  -5   5      796.87      792.76     29.28 o 
   8  -5   5     1966.44     1925.87     52.47 o 
   9  -5   5     1603.13     1546.86     46.96 o 
  10  -5   5      938.70      968.88     38.95 o 
 -13  -4   5     2041.94     2204.90     65.60 o 
 -12  -4   5      923.09      894.30     29.74 o 
 -11  -4   5     1378.50     1402.71     47.96 o 
 -10  -4   5      299.05      282.55     19.14 o 
  -9  -4   5     4591.92     4597.64    102.34 o 
  -8  -4   5     6729.12     6772.59    132.84 o 
  -7  -4   5     4134.18     4214.05     87.58 o 
  -6  -4   5     5004.96     5016.81     75.80 o 
  -5  -4   5       13.23       14.94      4.56 o 
  -4  -4   5    13691.18    13446.45    186.79 o 
  -3  -4   5      656.94      616.51     14.46 o 
  -2  -4   5    16855.34    15908.53    284.73 o 
  -1  -4   5     5952.01     6470.89     92.24 o 
   0  -4   5    11179.80    10842.24    151.80 o 
   1  -4   5     3813.44     3585.39     71.22 o 
   2  -4   5     9181.36     8823.41    195.57 o 
   3  -4   5     5807.46     5917.29     86.55 o 
   4  -4   5     4666.03     4770.22    124.51 o 
   5  -4   5     3069.38     3171.95     89.30 o 
   6  -4   5      117.81      123.37     12.20 o 
   7  -4   5     4279.00     4204.82    117.16 o 
   8  -4   5      131.70      124.33     22.15 o 
   9  -4   5      731.90      761.23     30.68 o 
  10  -4   5     2165.61     2188.91     60.32 o 
 -13  -3   5     1680.85     1775.90     57.14 o 
 -12  -3   5     1063.65     1097.85     37.26 o 
 -11  -3   5      609.43      587.38     27.79 o 
 -10  -3   5     2660.02     2727.37     68.59 o 
  -9  -3   5     7400.56     7689.84    150.18 o 
  -8  -3   5     1320.30     1364.56     38.92 o 
  -7  -3   5     8102.55     8193.61    120.07 o 
  -6  -3   5     1737.05     1681.38     30.71 o 
  -5  -3   5    18324.26    17950.84    240.25 o 
  -4  -3   5     3262.36     3009.84     45.92 o 
  -3  -3   5     9163.52     9067.74    153.10 o 
  -2  -3   5     1500.50     1357.14     37.67 o 
  -1  -3   5     8598.09     8440.77    144.89 o 
   0  -3   5     2708.55     2801.33     52.53 o 
   1  -3   5     2480.38     2600.69     51.20 o 
   2  -3   5     3814.39     3753.26     56.69 o 
   3  -3   5      374.31      449.15     17.70 o 
   4  -3   5     4963.46     4818.02    126.37 o 
   5  -3   5     4213.75     4471.53    118.20 o 
   6  -3   5     3556.66     3565.69     75.52 o 
   7  -3   5     1214.72     1171.05     35.93 o 
   8  -3   5      499.31      508.67     23.44 o 
   9  -3   5      684.31      720.37     29.64 o 
  10  -3   5      716.15      700.73     32.83 o 
 -13  -2   5     1126.70     1193.73     36.62 o 
 -12  -2   5      173.05      181.87     15.72 o 
 -11  -2   5     3355.31     3346.49     81.39 o 
 -10  -2   5     2764.27     2985.09     71.65 o 
  -9  -2   5     2223.74     2384.74     60.33 o 
  -8  -2   5     5384.62     5387.65    169.64 o 
  -7  -2   5     5926.56     5921.66     90.68 o 
  -6  -2   5    11053.38    10464.29    149.97 o 
  -5  -2   5     1687.72     1663.53     29.68 o 
  -4  -2   5    10626.85    10174.94    170.22 o 
  -3  -2   5     5434.22     5140.61     75.07 o 
  -2  -2   5     6638.69     6504.43    112.00 o 
  -1  -2   5     3907.40     3875.15     73.41 o 
   0  -2   5     7299.66     7477.60    204.00 o 
   1  -2   5    33749.80    32924.63    440.89 o 
   2  -2   5     2680.63     2867.92     45.53 o 
   3  -2   5     2930.79     3043.99     49.43 o 
   4  -2   5     1994.82     1986.32     59.85 o 
   5  -2   5     5262.90     5532.52    104.24 o 
   6  -2   5     1497.65     1464.11     68.03 o 
   7  -2   5     4534.17     4584.75    118.83 o 
   8  -2   5     1118.32     1121.31     35.97 o 
   9  -2   5      542.73      550.45     25.29 o 
  10  -2   5     1042.67      967.65     36.01 o 
 -13  -1   5      181.28      191.03     16.80 o 
 -12  -1   5     5766.51     6114.90    106.22 o 
 -11  -1   5     4536.18     4618.79    103.15 o 
 -10  -1   5      508.43      569.10     26.71 o 
  -9  -1   5     6042.46     6046.96    123.49 o 
  -8  -1   5     2167.06     2115.99     40.34 o 
  -7  -1   5     3416.81     3434.86     57.82 o 
  -6  -1   5     3087.03     3087.93     50.92 o 
  -5  -1   5    30193.30    28467.60    386.75 o 
  -4  -1   5    14502.25    14632.21    199.95 o 
  -3  -1   5     1931.49     1901.05     36.63 o 
  -2  -1   5     4015.14     3776.59     70.74 o 
  -1  -1   5    10993.14    10271.23    171.37 o 
   0  -1   5    23212.41    23225.74    313.98 o 
   1  -1   5     2623.68     2618.21     42.06 o 
   2  -1   5     8224.64     8271.84    120.09 o 
   3  -1   5     1938.30     2081.90     43.03 o 
   4  -1   5     1093.35     1026.54     38.70 o 
   5  -1   5     1270.29     1233.63     33.04 o 
   6  -1   5     7039.38     7237.64    134.22 o 
   7  -1   5     1027.12     1033.03     32.87 o 
   8  -1   5     1325.29     1279.56     39.32 o 
   9  -1   5      588.70      626.52     39.32 o 
  10  -1   5      687.82      673.43     29.50 o 
 -13   0   5     1266.58     1395.64     39.87 o 
 -12   0   5      629.35      669.30     26.01 o 
 -11   0   5      492.24      523.27     26.98 o 
 -10   0   5     5086.28     4954.99    107.75 o 
  -9   0   5      483.29      497.35     17.32 o 
  -8   0   5      647.08      684.15     19.34 o 
  -7   0   5     9283.83     9293.23    135.71 o 
  -6   0   5    36071.70    34996.17    473.82 o 
  -5   0   5     1437.33     1490.03     32.46 o 
  -4   0   5    10468.62     9870.34    165.20 o 
  -3   0   5     2534.47     2554.86     48.97 o 
  -2   0   5    15422.31    15417.48    257.82 o 
  -1   0   5    11545.92    11367.77    157.10 o 
   0   0   5    18020.11    17548.27    239.21 o 
   1   0   5     8215.73     7795.71    111.06 o 
   2   0   5     2782.67     2929.59     46.52 o 
   3   0   5       43.50       40.18      4.89 o 
   4   0   5      608.96      642.03     18.24 o 
   5   0   5     3194.57     3186.89     66.33 o 
   6   0   5       95.30      101.13     10.69 o 
   7   0   5     4796.63     4800.52     96.90 o 
   8   0   5     6463.65     6528.30    127.26 o 
   9   0   5        3.96        9.01      9.19 o 
  10   0   5      188.34      186.61     16.99 o 
 -13   1   5      186.09      179.35     16.10 o 
 -12   1   5     5692.82     5951.52    105.71 o 
 -11   1   5     4512.44     4539.19    103.67 o 
 -10   1   5      505.98      553.40     26.71 o 
  -9   1   5     6014.61     6052.31     96.61 o 
  -8   1   5     2187.54     2137.18     41.42 o 
  -7   1   5     3502.98     3616.05     59.39 o 
  -6   1   5     3184.28     3127.97     61.43 o 
  -5   1   5    30018.48    28577.23    387.12 o 
  -4   1   5    14186.40    14454.84    200.77 o 
  -3   1   5     1970.36     1953.99     39.02 o 
  -2   1   5     4235.74     3976.00     58.38 o 
  -1   1   5    10568.37     9902.27    139.58 o 
   0   1   5    23259.67    23166.45    314.75 o 
   1   1   5     2480.62     2581.15     41.67 o 
   2   1   5     8612.11     8720.99    148.91 o 
   3   1   5     1992.88     2110.37     38.46 o 
   4   1   5     1190.88     1150.55     22.99 o 
   5   1   5     1144.65     1132.28     31.69 o 
   6   1   5     7019.41     7176.73    133.05 o 
   7   1   5     1069.90     1049.19     32.37 o 
   8   1   5     1378.16     1384.66     39.78 o 
   9   1   5      616.26      640.83     26.81 o 
  10   1   5      669.13      684.16     29.05 o 
 -13   2   5     1224.98     1303.65     37.96 o 
 -12   2   5      151.59      164.85     14.99 o 
 -11   2   5     3338.28     3392.91    103.31 o 
 -10   2   5     2680.85     2747.48     71.42 o 
  -9   2   5     2241.46     2363.27     46.90 o 
  -8   2   5     5312.99     5435.31     86.95 o 
  -7   2   5     5950.75     6104.29    110.91 o 
  -6   2   5    11264.24    10742.08    181.93 o 
  -5   2   5     1770.33     1753.00     32.12 o 
  -4   2   5    10609.81    10378.62    176.88 o 
  -3   2   5     5617.32     5210.01     92.56 o 
  -2   2   5     6555.91     6354.92     91.76 o 
  -1   2   5     4131.87     4151.35     60.23 o 
   0   2   5     6965.65     6963.12    101.61 o 
   1   2   5    33278.09    32147.64    440.03 o 
   2   2   5     2572.17     2709.03     53.65 o 
   3   2   5     3011.99     3049.92     71.26 o 
   4   2   5     1912.25     1897.89     33.73 o 
   5   2   5     5334.06     5361.96    102.25 o 
   6   2   5     1514.37     1503.52     63.05 o 
   7   2   5     4648.21     4653.45    144.65 o 
   8   2   5     1096.80     1056.26     47.92 o 
   9   2   5      522.39      579.89     25.02 o 
  10   2   5     1041.44      972.42     56.23 o 
 -13   3   5     1708.34     1777.31     57.41 o 
 -12   3   5     1048.42     1071.52     33.30 o 
 -11   3   5      610.11      594.66     29.38 o 
 -10   3   5     2707.24     2814.73     68.55 o 
  -9   3   5     7368.17     7679.03    119.65 o 
  -8   3   5     1196.45     1223.08     29.53 o 
  -7   3   5     8239.51     8295.70    147.53 o 
  -6   3   5     1658.16     1653.69     41.16 o 
  -5   3   5    18331.65    17275.32    982.70 o 
  -4   3   5     3155.19     2888.00     58.06 o 
  -3   3   5     9630.11     9335.81    130.35 o 
  -2   3   5     1641.43     1492.75     25.80 o 
  -1   3   5     8756.33     8376.19    117.90 o 
   0   3   5     2533.56     2529.25     41.22 o 
   1   3   5     2440.58     2487.07     48.65 o 
   2   3   5     3575.03     3457.66     55.04 o 
   3   3   5      370.61      432.89     11.51 o 
   4   3   5     4878.45     4767.81     72.14 o 
   5   3   5     4141.14     4209.72     83.42 o 
   6   3   5     3497.14     3534.06     73.30 o 
   7   3   5     1151.88     1142.54     33.83 o 
   8   3   5      556.19      548.49     26.90 o 
   9   3   5      669.90      742.45     28.43 o 
  10   3   5      703.93      673.63     46.40 o 
 -13   4   5     2005.25     2177.64     66.03 o 
 -12   4   5      931.39      911.34     30.32 o 
 -11   4   5     1284.53     1283.94     45.26 o 
 -10   4   5      341.47      378.88     16.91 o 
  -9   4   5     4428.35     4607.47     78.75 o 
  -8   4   5     6738.87     6828.93    106.66 o 
  -7   4   5     4103.19     4259.15     83.94 o 
  -6   4   5     5201.70     5355.54    130.05 o 
  -5   4   5       18.22       17.63      3.76 o 
  -4   4   5    13918.60    13817.91    190.43 o 
  -3   4   5      608.92      548.43     14.25 o 
  -2   4   5    16539.80    15252.37    213.07 o 
  -1   4   5     5847.17     6342.90    157.19 o 
   0   4   5    11335.69    10866.16    150.28 o 
   1   4   5     3695.58     3517.64     65.06 o 
   2   4   5     9024.19     8739.32    123.67 o 
   3   4   5     5596.63     5548.29     83.77 o 
   4   4   5     4630.82     4615.81     70.16 o 
   5   4   5     2938.83     2956.15     71.02 o 
   6   4   5      129.84      147.00     11.56 o 
   7   4   5     4320.41     4283.16     86.50 o 
   8   4   5      137.68      126.15     12.69 o 
   9   4   5      709.65      710.42     45.24 o 
  10   4   5     2138.45     2164.12     88.98 o 
 -12   5   5      903.41      891.37     38.15 o 
 -11   5   5      488.35      520.76     21.24 o 
 -10   5   5     3264.24     3313.09     70.89 o 
  -9   5   5     2090.40     2253.71     46.17 o 
  -8   5   5      185.32      197.61     11.64 o 
  -7   5   5     9788.90     9753.64    231.06 o 
  -6   5   5    12447.87    12560.56    218.76 o 
  -5   5   5     2191.73     2130.00     38.48 o 
  -4   5   5     1339.44     1464.27     28.86 o 
  -3   5   5    25112.82    24228.78    331.05 o 
  -2   5   5    13333.43    13140.26    179.47 o 
  -1   5   5     2226.41     2454.01     38.97 o 
   0   5   5      450.17      409.21     12.91 o 
   1   5   5     2727.16     2644.35     49.96 o 
   2   5   5     3685.49     3633.13     54.98 o 
   3   5   5     6871.86     7128.84    102.38 o 
   4   5   5    21674.50    21589.63    359.18 o 
   5   5   5     6742.78     6755.50    123.93 o 
   6   5   5     1793.16     1835.14     63.63 o 
   7   5   5      784.54      792.44     26.60 o 
   8   5   5     1980.10     1931.23     76.93 o 
   9   5   5     1498.33     1484.29     68.21 o 
  10   5   5     1045.37     1070.91     57.91 o 
 -12   6   5     1550.93     1561.75     52.70 o 
 -11   6   5      943.55      926.75     29.09 o 
 -10   6   5      259.38      254.44     14.85 o 
  -9   6   5     4175.19     4204.56     75.21 o 
  -8   6   5     7859.31     7852.39    122.60 o 
  -7   6   5     1627.20     1596.09     56.33 o 
  -6   6   5     1619.99     1600.09     40.39 o 
  -5   6   5     1583.90     1686.82     36.00 o 
  -4   6   5     8445.60     8345.06    119.61 o 
  -3   6   5      171.29      177.26      8.32 o 
  -2   6   5    14873.97    15059.25    206.54 o 
  -1   6   5    15793.45    15244.36    207.86 o 
   0   6   5     2750.33     2474.31     48.53 o 
   1   6   5     6238.70     6152.99    108.31 o 
   2   6   5     6929.85     7257.25    125.92 o 
   3   6   5    28015.09    27703.52    460.72 o 
   4   6   5     6227.39     6297.75    114.65 o 
   5   6   5     3136.59     2997.70     63.78 o 
   6   6   5     1344.66     1278.51     34.41 o 
   7   6   5      217.40      254.19     24.66 o 
   8   6   5     2125.82     2004.20     79.45 o 
   9   6   5     1206.04     1174.94     58.65 o 
  10   6   5      451.46      442.29     37.64 o 
 -12   7   5      400.55      418.56     26.33 o 
 -11   7   5      663.82      689.03     25.05 o 
 -10   7   5     3371.73     3348.14     64.63 o 
  -9   7   5     3534.22     3575.20     66.51 o 
  -8   7   5      359.56      342.72     15.21 o 
  -7   7   5     1723.28     1720.84     48.68 o 
  -6   7   5     1453.37     1333.73     30.41 o 
  -5   7   5     3555.92     3566.56     60.21 o 
  -4   7   5     4544.29     4578.66     72.00 o 
  -3   7   5     7951.48     8039.05     99.74 o 
  -2   7   5    12095.33    12622.78    176.00 o 
  -1   7   5      145.00      146.77      6.71 o 
   0   7   5      480.61      430.84     30.66 o 
   1   7   5     3213.17     3062.49     66.24 o 
   2   7   5     3790.55     3806.93     72.82 o 
   3   7   5    12068.58    12359.64    205.49 o 
   4   7   5     7304.20     7503.56    133.59 o 
   5   7   5     3885.14     3842.76     74.66 o 
   6   7   5      337.52      338.88     16.27 o 
   7   7   5     2695.09     2673.16     91.92 o 
   8   7   5     2156.08     1973.86     78.96 o 
   9   7   5      955.77      931.63     51.71 o 
  10   7   5     1203.20     1272.75     64.14 o 
 -12   8   5     1719.05     1812.59     45.66 o 
 -11   8   5      569.16      593.23     23.38 o 
 -10   8   5      784.30      756.58     25.59 o 
  -9   8   5     1423.52     1427.55     39.29 o 
  -8   8   5     5333.06     5212.82     87.81 o 
  -7   8   5     1557.76     1568.38     35.63 o 
  -6   8   5     2376.39     2403.76     46.19 o 
  -5   8   5     1158.33     1059.10     25.23 o 
  -4   8   5     9593.16     9700.45    141.50 o 
  -3   8   5     5016.26     5082.63     64.26 o 
  -2   8   5     1824.58     1821.77     33.35 o 
  -1   8   5     5755.43     5658.39    101.42 o 
   0   8   5     9048.93     8727.01    135.28 o 
   1   8   5     3842.00     3762.56     70.99 o 
   2   8   5    10314.23    10600.65    182.80 o 
   3   8   5     8931.44     9051.92    154.12 o 
   4   8   5       29.47       58.77      7.34 o 
   5   8   5     1295.20     1298.59     33.43 o 
   6   8   5     2890.90     2909.14     93.32 o 
   7   8   5       70.03       93.43     17.49 o 
   8   8   5     3631.92     3682.42    117.83 o 
   9   8   5     3732.61     3670.07    120.16 o 
 -12   9   5     1287.99     1392.68     47.58 o 
 -11   9   5      847.85      830.25     28.14 o 
 -10   9   5        9.59        3.48      5.89 o 
  -9   9   5     3512.06     3521.54     77.90 o 
  -8   9   5     1017.17     1043.94     28.91 o 
  -7   9   5      482.80      579.06     25.90 o 
  -6   9   5     1666.14     1853.14     38.20 o 
  -5   9   5     2477.80     2445.86     44.81 o 
  -4   9   5     4884.84     4782.95     75.58 o 
  -3   9   5     2339.26     2294.27     32.95 o 
  -2   9   5     2172.59     2415.55     34.34 o 
  -1   9   5     3084.12     3246.89     61.67 o 
   0   9   5     2671.95     2403.57     67.89 o 
   1   9   5     1562.37     1581.78     35.70 o 
   2   9   5     4162.51     4334.10     79.07 o 
   3   9   5     6759.27     6593.49    118.07 o 
   4   9   5     6161.79     6439.59    114.92 o 
   5   9   5      490.46      503.64     30.19 o 
   6   9   5     2186.31     2158.51     75.57 o 
   7   9   5     5972.68     5696.03    162.94 o 
   8   9   5     1149.55     1080.30     52.66 o 
   9   9   5      842.17      822.35     47.84 o 
 -12  10   5      214.04      202.63     20.59 o 
 -11  10   5      714.10      748.45     27.26 o 
 -10  10   5     1180.54     1175.71     33.41 o 
  -9  10   5      110.13      111.98     11.57 o 
  -8  10   5      380.85      372.48     16.68 o 
  -7  10   5    10043.38     9785.45    148.21 o 
  -6  10   5     2937.61     2941.87     54.21 o 
  -5  10   5     1298.08     1351.38     30.64 o 
  -4  10   5      398.87      449.79     14.80 o 
  -3  10   5      653.34      705.96     14.14 o 
  -2  10   5     1406.37     1297.26     24.39 o 
  -1  10   5      115.42       98.84     14.77 o 
   0  10   5     4781.81     4969.97     89.70 o 
   1  10   5     5722.05     6000.58    103.77 o 
   2  10   5     8606.12     8614.53    146.22 o 
   3  10   5       80.64       80.38      8.10 o 
   4  10   5      901.60      912.17     41.63 o 
   5  10   5     2054.09     2070.60     70.43 o 
   6  10   5     1537.62     1588.11     61.34 o 
   7  10   5      690.63      675.93     40.64 o 
   8  10   5     3291.20     3003.95    104.22 o 
   9  10   5     1279.92     1259.90     66.94 o 
 -12  11   5      666.52      613.77     31.56 o 
 -11  11   5     2233.12     2253.10     63.62 o 
 -10  11   5      916.14      859.04     28.49 o 
  -9  11   5      974.42      992.45     29.63 o 
  -8  11   5     1050.60     1057.40     29.47 o 
  -7  11   5      528.10      455.08     17.98 o 
  -6  11   5     3036.16     3045.48     56.45 o 
  -5  11   5     3234.51     3383.38     59.05 o 
  -4  11   5     4348.90     4426.78     72.42 o 
  -3  11   5     2013.49     2103.34     36.08 o 
  -2  11   5     2940.88     2893.56     85.78 o 
  -1  11   5     2376.93     2447.43     40.27 o 
   0  11   5     1728.85     1768.90     32.04 o 
   1  11   5     4131.98     4147.49     63.54 o 
   2  11   5     2544.35     2538.72     51.67 o 
   3  11   5     2567.70     2618.57     80.92 o 
   4  11   5     3399.44     3192.89     96.15 o 
   5  11   5     1516.33     1613.20     62.02 o 
   6  11   5     1573.37     1549.15     62.11 o 
   7  11   5     3439.08     3309.78     78.75 o 
   8  11   5     1208.28     1236.26     44.61 o 
   9  11   5      401.34      384.95     44.20 o 
 -11  12   5      397.86      404.85     25.11 o 
 -10  12   5      726.15      735.27     32.53 o 
  -9  12   5     3307.20     3198.05     76.94 o 
  -8  12   5     1944.42     1868.38     42.78 o 
  -7  12   5     1066.52     1133.99     29.94 o 
  -6  12   5     3901.03     3867.46     67.75 o 
  -5  12   5      323.88      327.36     13.74 o 
  -4  12   5     1872.65     1902.64     37.92 o 
  -3  12   5     3254.90     3050.81     59.34 o 
  -2  12   5     1679.20     1692.36     57.42 o 
  -1  12   5     3378.23     3373.46     53.44 o 
   0  12   5     2350.52     2453.21     47.96 o 
   1  12   5     2277.26     2494.88     42.50 o 
   2  12   5     1109.54     1110.17     32.74 o 
   3  12   5      583.63      583.00     22.82 o 
   4  12   5     1143.40     1226.70     37.22 o 
   5  12   5     1535.68     1548.67     44.38 o 
   6  12   5     2864.41     2865.83     69.12 o 
   7  12   5     1675.98     1683.12     50.45 o 
   8  12   5     1009.59      973.09     38.44 o 
   9  12   5     1158.84     1093.33     64.64 o 
 -11  13   5      642.98      655.75     48.09 o 
 -10  13   5     2495.15     2397.60     65.81 o 
  -9  13   5     1550.65     1583.12     48.56 o 
  -8  13   5       48.71       44.61     10.60 o 
  -7  13   5        1.13       10.90      7.45 o 
  -6  13   5     1655.74     1562.26     43.90 o 
  -5  13   5      107.45      106.02     24.60 o 
  -4  13   5     1730.51     1755.34     44.66 o 
  -3  13   5     1020.34      960.57     42.30 o 
  -2  13   5     1052.63     1129.84     43.21 o 
  -1  13   5      273.30      263.15     13.26 o 
   0  13   5       21.33       24.11      4.77 o 
   1  13   5     1394.65     1413.48     35.80 o 
   2  13   5      153.40      155.57     12.46 o 
   3  13   5     2660.59     2863.59     63.22 o 
   4  13   5      462.75      442.64     21.27 o 
   5  13   5     5995.51     6006.49    119.86 o 
   6  13   5     3051.06     2978.30     71.49 o 
   7  13   5     2365.00     2417.09     63.86 o 
   8  13   5     1875.39     1822.54     60.60 o 
 -11  14   5        4.27        4.50      8.70 o 
 -10  14   5      825.36      758.06     51.34 o 
  -9  14   5      907.02      937.69     36.29 o 
  -8  14   5     2055.66     2001.15     55.67 o 
  -7  14   5     2189.26     2122.84     56.32 o 
  -6  14   5     1400.23     1478.82     42.48 o 
  -5  14   5     1429.36     1428.47     39.89 o 
  -4  14   5      949.42      964.64     30.62 o 
  -3  14   5       32.14       33.41     11.13 o 
  -2  14   5       66.76       68.57      6.54 o 
  -1  14   5     4606.76     4756.64     73.51 o 
   0  14   5     4146.65     4216.86     64.90 o 
   1  14   5      561.07      585.99     21.85 o 
   2  14   5     3268.00     3237.89     69.11 o 
   3  14   5     5131.98     5291.69    102.74 o 
   4  14   5     4185.79     4279.52     87.24 o 
   5  14   5      601.50      596.11     26.54 o 
   6  14   5     2402.10     2523.51     63.90 o 
   7  14   5     2479.83     2440.36     64.96 o 
   8  14   5       13.34       11.20     12.62 o 
 -10  15   5      386.97      428.35     25.62 o 
  -9  15   5      337.62      346.64     22.68 o 
  -8  15   5      100.41      112.75     14.49 o 
  -7  15   5      680.96      646.65     28.09 o 
  -6  15   5     3931.93     3994.69     85.95 o 
  -5  15   5     1906.40     1930.78     49.99 o 
  -4  15   5      997.71      995.42     31.41 o 
  -3  15   5     1169.29     1173.46     33.57 o 
  -2  15   5     2091.54     2096.75     38.28 o 
  -1  15   5     1677.18     1681.96     34.56 o 
   0  15   5      374.99      341.10     16.11 o 
   1  15   5     1619.15     1623.99     41.21 o 
   2  15   5      558.66      546.03     26.03 o 
   3  15   5      278.62      261.50     16.31 o 
   4  15   5     2890.31     2985.85     68.94 o 
   5  15   5     7804.89     7761.82    147.58 o 
   6  15   5     3258.68     3277.04     78.54 o 
   7  15   5       59.68       71.29     12.98 o 
   8  15   5      727.88      761.18     51.82 o 
 -10  16   5      974.25     1009.47     40.27 o 
  -9  16   5      498.75      470.66     26.12 o 
  -8  16   5      130.45      147.39     16.81 o 
  -7  16   5     2358.78     2313.59     60.66 o 
  -6  16   5     2507.50     2452.05     62.77 o 
  -5  16   5      507.41      535.21     23.55 o 
  -4  16   5      205.24      240.08     25.08 o 
  -3  16   5     1368.32     1358.24     63.51 o 
  -2  16   5      169.41      200.50     13.42 o 
  -1  16   5      955.69      953.58     27.61 o 
   0  16   5     2519.45     2556.22     56.96 o 
   1  16   5     3435.71     3427.17     72.15 o 
   2  16   5     3347.74     3398.78     73.42 o 
   3  16   5      742.63      740.68     27.89 o 
   4  16   5     6099.21     6209.22    120.99 o 
   5  16   5       78.50       71.16     11.99 o 
   6  16   5     3521.13     3594.76    139.07 o 
   7  16   5     2375.80     2299.84     62.84 o 
 -10  17   5      335.93      330.14     23.29 o 
  -9  17   5       70.55       58.04     12.59 o 
  -8  17   5      325.18      332.13     21.36 o 
  -7  17   5      225.32      234.48     18.72 o 
  -6  17   5     1915.99     2013.68     54.42 o 
  -5  17   5     8601.78     8677.97    160.89 o 
  -4  17   5     5411.77     5635.43    107.95 o 
  -3  17   5      217.60      247.86     15.35 o 
  -2  17   5      329.10      361.85     24.95 o 
  -1  17   5     4026.15     4064.13     80.33 o 
   0  17   5     1426.28     1379.20     37.66 o 
   1  17   5      882.14      885.18     29.06 o 
   2  17   5     1723.25     1678.45     44.41 o 
   3  17   5     3054.22     2988.13     68.22 o 
   4  17   5      195.57      196.02     16.40 o 
   5  17   5     6939.58     7046.37    137.73 o 
   6  17   5     3481.26     3401.83     80.85 o 
   7  17   5     1443.62     1478.68     73.98 o 
  -9  18   5      442.18      413.61     25.19 o 
  -8  18   5      246.17      239.25     20.04 o 
  -7  18   5      980.71     1015.22     37.28 o 
  -6  18   5     4374.92     4366.72    104.17 o 
  -5  18   5     1706.83     1733.18     48.24 o 
  -4  18   5     3554.51     3756.84     79.86 o 
  -3  18   5     3583.38     3710.78     77.98 o 
  -2  18   5      925.91      966.86     44.12 o 
  -1  18   5       97.00      100.55     15.88 o 
   0  18   5     4027.16     4055.70     81.27 o 
   1  18   5     4931.51     5030.55     98.60 o 
   2  18   5     3494.40     3428.46     75.56 o 
   3  18   5      626.16      629.98     26.34 o 
   4  18   5      733.59      775.83     30.45 o 
   5  18   5     1158.01     1204.34     40.37 o 
   6  18   5     1037.43     1078.05     39.19 o 
   7  18   5     1788.00     1797.42     83.79 o 
  -9  19   5      191.16      176.99     19.31 o 
  -8  19   5     1159.90     1067.20     39.94 o 
  -7  19   5     1633.11     1664.98     50.37 o 
  -6  19   5     1275.05     1246.52     41.36 o 
  -5  19   5     6047.84     6117.69    261.19 o 
  -4  19   5     2218.90     2228.30     55.89 o 
  -3  19   5     2656.08     2660.34     87.57 o 
  -2  19   5      378.75      374.68     26.99 o 
  -1  19   5     1202.95     1268.39     51.94 o 
   0  19   5     1658.54     1664.82     43.08 o 
   1  19   5      378.41      373.55     19.35 o 
   2  19   5     1087.51     1145.69     36.15 o 
   3  19   5     1087.93     1087.77     36.53 o 
   4  19   5     1286.84     1343.07     53.90 o 
   5  19   5        3.00        7.96      7.49 o 
   6  19   5     2489.36     2446.57     98.99 o 
  -8  20   5     1246.58     1275.20     45.11 o 
  -7  20   5     2165.12     2183.44     87.98 o 
  -6  20   5     4547.50     4615.41    191.41 o 
  -5  20   5      262.68      258.88     18.27 o 
  -4  20   5     2762.09     2702.27     90.88 o 
  -3  20   5      532.78      556.61     34.62 o 
  -2  20   5     3378.19     3318.52    102.41 o 
  -1  20   5     2786.12     2721.88     88.28 o 
   0  20   5      907.87      935.12     30.55 o 
   1  20   5     2213.01     2126.25     53.09 o 
   2  20   5     3480.82     3372.09     75.24 o 
   3  20   5     2497.25     2500.63    106.62 o 
   4  20   5      611.22      617.99     52.21 o 
   5  20   5      890.70      854.94     34.77 o 
   6  20   5      452.20      373.01     36.49 o 
  -8  21   5      985.72     1044.22     40.53 o 
  -7  21   5     2241.52     2195.31     61.12 o 
  -6  21   5      414.02      470.24     24.96 o 
  -5  21   5     2059.30     2075.16     79.42 o 
  -4  21   5     1054.34     1046.06     50.27 o 
  -3  21   5     5660.87     5815.74    162.89 o 
  -2  21   5     6430.58     6331.14    171.21 o 
  -1  21   5      739.18      694.58     38.22 o 
   0  21   5     4443.47     4256.13    123.21 o 
   1  21   5     1052.24     1060.96     34.61 o 
   2  21   5     1298.53     1284.70     39.96 o 
   3  21   5     1828.18     1879.90     51.73 o 
   4  21   5     3689.79     3610.71    112.29 o 
   5  21   5      647.94      663.63     46.25 o 
  -7  22   5      243.71      258.46     21.46 o 
  -6  22   5      948.53      894.37     49.83 o 
  -5  22   5      577.96      635.52     40.22 o 
  -4  22   5     2869.65     2830.67     97.69 o 
  -3  22   5     1744.14     1833.49     71.20 o 
  -2  22   5     1521.54     1653.30     66.69 o 
  -1  22   5     4079.76     4051.94    121.84 o 
   0  22   5      116.74      118.83     18.91 o 
   1  22   5     1454.21     1458.74     42.33 o 
   2  22   5     2245.97     2154.09     55.62 o 
   3  22   5     2071.04     2018.64     55.15 o 
   4  22   5       37.66       59.80     11.76 o 
  -6  23   5      122.96      124.71     22.59 o 
  -5  23   5      409.32      413.25     33.35 o 
  -4  23   5      460.10      471.24     34.83 o 
  -3  23   5     3286.18     3330.16    108.78 o 
  -2  23   5     1929.41     1843.80     72.21 o 
  -1  23   5      203.20      207.80     23.06 o 
   0  23   5      894.27      916.40     45.88 o 
   1  23   5     1152.91     1112.44     51.47 o 
   2  23   5     1237.21     1165.75     38.49 o 
   3  23   5      710.19      695.93     30.02 o 
  -5  24   5      433.88      455.77     35.59 o 
  -4  24   5     1854.72     1816.81     74.21 o 
  -3  24   5      304.43      326.30     30.19 o 
  -2  24   5     2842.69     3016.88    100.99 o 
  -1  24   5     2064.55     2064.71     78.42 o 
   0  24   5      373.57      436.35     31.76 o 
   1  24   5      574.60      590.65     36.82 o 
   2  24   5     2120.46     2092.97     78.53 o 
  -3  25   5     5686.94     5693.70    166.64 o 
  -2  25   5     1264.15     1241.42     57.90 o 
  -1  25   5     1435.47     1523.42     64.18 o 
   0  25   5     1784.01     1846.81     72.86 o 
   1  25   5     1141.87     1100.90     52.72 o 
  -4 -24   6      393.03      417.50     35.61 o 
  -3 -24   6     1858.10     1791.73     79.58 o 
  -2 -24   6     1531.64     1576.57     71.57 o 
  -1 -24   6      250.92      234.23     27.46 o 
   0 -24   6      431.77      459.52     36.76 o 
   1 -24   6      347.15      291.49     30.09 o 
  -5 -23   6      714.84      694.20     44.74 o 
  -4 -23   6     1198.83     1195.50     61.28 o 
  -3 -23   6      768.14      751.33     46.50 o 
  -2 -23   6       39.31       35.90     15.14 o 
  -1 -23   6     1684.74     1698.44     74.78 o 
   0 -23   6      503.75      544.55     39.17 o 
   1 -23   6      161.21      152.90     24.01 o 
   2 -23   6     1793.58     1783.96     75.93 o 
  -6 -22   6        4.38        6.09     11.19 o 
  -5 -22   6      495.26      486.48     37.46 o 
  -4 -22   6      937.90      980.30     54.33 o 
  -3 -22   6     3666.72     3567.20    122.57 o 
  -2 -22   6     1423.70     1373.08     64.64 o 
  -1 -22   6       31.04       29.41     13.54 o 
   0 -22   6      554.82      537.00     37.87 o 
   1 -22   6     1566.63     1616.30     70.24 o 
   2 -22   6      393.36      369.81     31.63 o 
   3 -22   6     1675.32     1601.36     39.65 o 
  -7 -21   6      232.92      262.30     29.23 o 
  -6 -21   6     2303.54     2303.18     90.05 o 
  -5 -21   6     2325.76     2160.05     87.51 o 
  -4 -21   6     3000.01     2952.71    106.00 o 
  -3 -21   6      331.52      304.38     28.98 o 
  -2 -21   6     1161.21     1207.62     58.80 o 
  -1 -21   6     1715.28     1732.89     74.15 o 
   0 -21   6       18.23       32.12     13.37 o 
   1 -21   6     2127.33     1972.16     80.78 o 
   2 -21   6     3913.26     3816.10     92.08 o 
   3 -21   6      511.16      511.42     20.79 o 
   4 -21   6      214.11      241.94     15.60 o 
  -8 -20   6      778.48      783.25     50.04 o 
  -7 -20   6      547.47      529.39     27.26 o 
  -6 -20   6      303.80      335.66     21.62 o 
  -5 -20   6     1145.85     1064.46     55.54 o 
  -4 -20   6     2284.60     2137.80     86.25 o 
  -3 -20   6     2972.27     3057.69    107.31 o 
  -2 -20   6      372.84      403.24     31.88 o 
  -1 -20   6      925.61     1011.39     52.35 o 
   0 -20   6     4572.83     4458.47    141.43 o 
   1 -20   6     1679.18     1699.86     38.49 o 
   2 -20   6      389.37      387.01     17.46 o 
   3 -20   6     1104.81     1058.69     30.01 o 
   4 -20   6      495.15      552.99     21.65 o 
   5 -20   6       79.15       74.75     10.48 o 
  -9 -19   6     1107.72     1101.15     61.41 o 
  -8 -19   6      107.95      119.00     23.62 o 
  -7 -19   6      273.11      295.73     24.55 o 
  -6 -19   6     2528.44     2500.81     93.99 o 
  -5 -19   6     2777.02     2604.31     98.23 o 
  -4 -19   6      816.72      807.44     45.38 o 
  -3 -19   6     1683.46     1719.42     71.06 o 
  -2 -19   6     4342.47     4349.91    137.84 o 
  -1 -19   6     1522.29     1509.99     65.32 o 
   0 -19   6     2122.44     2100.31     74.15 o 
   1 -19   6     3436.55     3388.31     84.31 o 
   2 -19   6     5297.67     5206.03     87.73 o 
   3 -19   6      648.12      635.82     22.35 o 
   4 -19   6      102.78       99.27     11.04 o 
   5 -19   6        6.95        8.79      6.94 o 
  -9 -18   6      531.78      617.22     44.70 o 
  -8 -18   6       51.60       54.17     11.68 o 
  -7 -18   6      592.50      626.90     40.19 o 
  -6 -18   6     2004.30     1995.01     79.97 o 
  -5 -18   6     4920.59     4574.39    148.91 o 
  -4 -18   6     3340.22     3167.70    110.97 o 
  -3 -18   6     1521.10     1553.57     66.05 o 
  -2 -18   6     2952.95     3084.19    102.22 o 
  -1 -18   6     3750.22     3930.91    104.68 o 
   0 -18   6     2026.08     2007.51     43.32 o 
   1 -18   6     1514.07     1520.03     34.92 o 
   2 -18   6      118.34      149.25     11.98 o 
   3 -18   6     2194.99     2118.07     44.84 o 
   4 -18   6      605.95      555.84     20.90 o 
   5 -18   6     1496.53     1538.49     38.52 o 
   6 -18   6      912.18      832.09     28.08 o 
 -10 -17   6      965.75     1043.69     59.78 o 
  -9 -17   6      166.62      145.07     25.39 o 
  -8 -17   6      238.89      269.73     27.04 o 
  -7 -17   6     2429.93     2370.22     88.30 o 
  -6 -17   6     2260.43     2304.69     87.69 o 
  -5 -17   6     4107.92     3986.85    132.76 o 
  -4 -17   6      574.96      601.97     37.85 o 
  -3 -17   6     2850.64     3027.17    101.21 o 
  -2 -17   6      426.82      434.68     19.50 o 
  -1 -17   6     4302.38     4325.69    144.80 o 
   0 -17   6     4295.75     4367.84     72.81 o 
   1 -17   6     3663.87     3551.29     62.77 o 
   2 -17   6     4844.22     4632.78     79.21 o 
   3 -17   6     3469.61     3459.07     68.57 o 
   4 -17   6     2249.54     2229.02     47.07 o 
   5 -17   6      586.39      613.84     22.78 o 
   6 -17   6     2028.18     2060.70     47.38 o 
 -10 -16   6       28.11       28.24     15.71 o 
  -9 -16   6       85.35       81.20     18.25 o 
  -8 -16   6     1010.22     1076.86     53.24 o 
  -7 -16   6      260.21      264.72     26.72 o 
  -6 -16   6     5172.18     5111.40    157.37 o 
  -5 -16   6     2193.39     2152.40     79.75 o 
  -4 -16   6     3032.02     2982.94    102.44 o 
  -3 -16   6      487.26      498.09     24.76 o 
  -2 -16   6     5409.54     5488.81    109.72 o 
  -1 -16   6     5962.55     6172.90     95.04 o 
   0 -16   6     1905.72     1897.57     38.29 o 
   1 -16   6     5708.34     5629.98     90.93 o 
   2 -16   6      790.91      720.79     21.85 o 
   3 -16   6     2261.83     2235.50     55.31 o 
   4 -16   6     2903.58     2848.21     67.68 o 
   5 -16   6     7018.60     7091.43    115.43 o 
   6 -16   6     1913.29     1812.43     43.71 o 
   7 -16   6     1232.46     1308.55     35.92 o 
 -10 -15   6      355.19      380.34     35.77 o 
  -9 -15   6      169.71      220.28     25.07 o 
  -8 -15   6     1791.37     1841.26     74.14 o 
  -7 -15   6     4595.21     4660.03    142.78 o 
  -6 -15   6     1048.40     1117.14     53.24 o 
  -5 -15   6     1894.13     1838.58     73.72 o 
  -4 -15   6      330.87      346.61     26.89 o 
  -3 -15   6     4459.79     4578.45     93.12 o 
  -2 -15   6      715.13      813.61     26.55 o 
  -1 -15   6     3664.90     3912.24     64.70 o 
   0 -15   6     9209.77     9208.58    137.35 o 
   1 -15   6     3548.53     3533.63     61.27 o 
   2 -15   6     1030.96      999.84     32.02 o 
   3 -15   6     1550.96     1543.78     35.54 o 
   4 -15   6     5863.89     5794.12     96.45 o 
   5 -15   6      612.48      560.38     21.15 o 
   6 -15   6     2384.50     2352.30     51.00 o 
   7 -15   6      361.58      356.31     18.04 o 
 -11 -14   6      289.32      403.69     38.21 o 
 -10 -14   6      667.31      653.45     42.95 o 
  -9 -14   6     1109.03     1092.08     55.15 o 
  -8 -14   6     3223.94     3163.74    108.96 o 
  -7 -14   6     1338.05     1390.24     61.15 o 
  -6 -14   6     3939.14     3942.35    125.63 o 
  -5 -14   6      413.32      452.94     31.50 o 
  -4 -14   6     1600.19     1641.82    102.51 o 
  -3 -14   6     1823.15     1811.63     87.79 o 
  -2 -14   6     7240.03     7413.72    110.92 o 
  -1 -14   6     6056.29     6070.11     93.39 o 
   0 -14   6     1050.56     1113.35     26.23 o 
   1 -14   6      675.61      685.78     20.08 o 
   2 -14   6      837.68      813.16     22.56 o 
   3 -14   6     4317.24     4319.42     74.35 o 
   4 -14   6      763.29      808.13     23.95 o 
   5 -14   6     4205.32     4044.19     72.61 o 
   6 -14   6     3499.03     3428.43     65.97 o 
   7 -14   6     1180.41     1182.10     33.28 o 
 -11 -13   6      511.74      561.69     44.37 o 
 -10 -13   6      496.00      502.40     37.49 o 
  -9 -13   6      132.91      143.48     23.06 o 
  -8 -13   6     5300.78     5215.61    157.07 o 
  -7 -13   6     7870.43     8019.48    223.97 o 
  -6 -13   6      173.12      200.35     21.61 o 
  -5 -13   6     1564.40     1676.89     56.50 o 
  -4 -13   6      848.56      858.62     44.68 o 
  -3 -13   6     7950.49     7742.14    145.01 o 
  -2 -13   6     1753.22     1807.70     34.19 o 
  -1 -13   6     4912.03     5248.72     82.57 o 
   0 -13   6     7133.00     7405.98    112.09 o 
   1 -13   6     2543.13     2504.82     46.20 o 
   2 -13   6     2935.08     2997.32     53.25 o 
   3 -13   6     2409.43     2400.46     46.80 o 
   4 -13   6     4590.69     4574.37     79.60 o 
   5 -13   6      872.13      810.45     24.74 o 
   6 -13   6     3492.48     3373.98     64.59 o 
   7 -13   6     1218.92     1115.44     31.95 o 
   8 -13   6     1057.64     1043.14     31.64 o 
 -11 -12   6     1815.16     1794.27     78.64 o 
 -10 -12   6     2814.91     2720.20    101.69 o 
  -9 -12   6     2629.09     2727.78     97.95 o 
  -8 -12   6     3081.14     3011.86    104.52 o 
  -7 -12   6      273.32      254.54     24.60 o 
  -6 -12   6      603.75      640.99     26.04 o 
  -5 -12   6     1504.05     1557.83     39.24 o 
  -4 -12   6     2842.29     2847.65     87.27 o 
  -3 -12   6       58.40       54.22      8.24 o 
  -2 -12   6     5059.19     5013.81     77.07 o 
  -1 -12   6     7578.68     7662.92    134.92 o 
   0 -12   6     2501.82     2571.18     55.20 o 
   1 -12   6     5124.45     5216.86     83.90 o 
   2 -12   6     2158.80     2171.78     41.85 o 
   3 -12   6     7576.70     7605.61    116.98 o 
   4 -12   6      453.47      438.64     16.96 o 
   5 -12   6     3559.43     3546.85     65.02 o 
   6 -12   6     1917.77     1805.04     41.11 o 
   7 -12   6     3089.72     3148.67     61.26 o 
   8 -12   6     1002.31      995.94     30.18 o 
 -12 -11   6      647.70      653.52     48.54 o 
 -11 -11   6      261.63      310.79     30.44 o 
 -10 -11   6     3137.22     3243.14    110.79 o 
  -9 -11   6     3239.40     3115.23    110.36 o 
  -8 -11   6     1476.19     1546.46     64.88 o 
  -7 -11   6     1556.33     1707.88     44.20 o 
  -6 -11   6     3845.87     3876.46     80.19 o 
  -5 -11   6     1927.26     2062.14     49.72 o 
  -4 -11   6     1603.41     1512.17     47.07 o 
  -3 -11   6     3125.94     3134.48     49.65 o 
  -2 -11   6     3941.21     3980.56     62.16 o 
  -1 -11   6     4548.56     4419.86     83.06 o 
   0 -11   6     8806.73     9055.95    162.09 o 
   1 -11   6     7009.28     7134.51    108.07 o 
   2 -11   6     4473.64     4542.99     75.01 o 
   3 -11   6     1236.17     1207.28     28.63 o 
   4 -11   6     5507.31     5446.84     89.53 o 
   5 -11   6     1750.86     1736.60     38.47 o 
   6 -11   6     6572.90     6415.65    104.53 o 
   7 -11   6     1815.62     1834.29     43.94 o 
   8 -11   6     2167.13     2192.97     60.75 o 
 -12 -10   6     1256.41     1252.28     46.92 o 
 -11 -10   6     3225.26     3279.80    115.94 o 
 -10 -10   6     2740.75     2614.34     98.41 o 
  -9 -10   6      502.09      507.34     35.12 o 
  -8 -10   6      252.85      267.66     24.46 o 
  -7 -10   6      124.49      147.25     12.52 o 
  -6 -10   6      873.48      895.26     28.15 o 
  -5 -10   6      746.80      753.01     25.24 o 
  -4 -10   6     8723.88     8843.60    302.12 o 
  -3 -10   6     5093.90     5128.78     79.50 o 
  -2 -10   6     2031.00     2002.63     53.03 o 
  -1 -10   6      779.78      788.45     36.11 o 
   0 -10   6    24231.61    24303.36    400.75 o 
   1 -10   6     8432.81     8727.48    127.43 o 
   2 -10   6     3773.28     3896.33     65.00 o 
   3 -10   6     5592.56     5613.29     88.72 o 
   4 -10   6      890.47      954.47     25.06 o 
   5 -10   6     4196.65     4295.10     73.67 o 
   6 -10   6      802.04      755.80     23.62 o 
   7 -10   6     1897.39     1893.85     53.71 o 
   8 -10   6     1885.13     1872.65     55.44 o 
 -12  -9   6      419.34      400.03     52.77 o 
 -11  -9   6      375.58      412.83     34.07 o 
 -10  -9   6     1765.20     1764.32     74.36 o 
  -9  -9   6     4837.56     4829.62    150.87 o 
  -8  -9   6     1684.62     1739.23     46.74 o 
  -7  -9   6     1138.75     1097.94     33.09 o 
  -6  -9   6     2221.31     2313.27     54.34 o 
  -5  -9   6    11325.87    11218.81    197.30 o 
  -4  -9   6     2654.43     2872.89     78.27 o 
  -3  -9   6     6902.77     7018.40    104.10 o 
  -2  -9   6      475.49      559.91     37.73 o 
  -1  -9   6     4007.66     4272.42     80.67 o 
   0  -9   6     1837.34     1885.77     35.41 o 
   1  -9   6    14678.99    14972.15    212.29 o 
   2  -9   6    11421.36    11285.03    163.58 o 
   3  -9   6      728.21      729.76     20.46 o 
   4  -9   6     5032.51     5027.68     82.24 o 
   5  -9   6      146.79      130.16     10.16 o 
   6  -9   6     3654.29     3592.24     65.14 o 
   7  -9   6      437.91      421.44     31.70 o 
   8  -9   6     3191.49     3303.48     79.63 o 
   9  -9   6     2118.99     2158.70     61.61 o 
 -12  -8   6      274.65      258.58     22.24 o 
 -11  -8   6     1727.69     1813.25     76.80 o 
 -10  -8   6     4443.42     4323.81    142.19 o 
  -9  -8   6     2952.30     2910.32     70.03 o 
  -8  -8   6      640.49      623.51     24.96 o 
  -7  -8   6     3685.88     3677.96    102.19 o 
  -6  -8   6     2847.26     2855.23     62.74 o 
  -5  -8   6     2602.01     2579.84     57.44 o 
  -4  -8   6     3332.66     3306.59     69.39 o 
  -3  -8   6     2553.72     2601.52     41.81 o 
  -2  -8   6     1610.67     1748.27     54.60 o 
  -1  -8   6     1717.73     1748.02     32.71 o 
   0  -8   6     4610.50     4840.07     73.46 o 
   1  -8   6    10251.50    10340.44    148.69 o 
   2  -8   6      503.06      511.37     15.62 o 
   3  -8   6    12938.12    13174.08    232.69 o 
   4  -8   6     1200.68     1199.43     28.37 o 
   5  -8   6     2815.06     2772.48     51.51 o 
   6  -8   6      470.42      475.10     17.75 o 
   7  -8   6     5902.76     6007.79    122.75 o 
   8  -8   6     2564.29     2532.20     66.72 o 
   9  -8   6        8.08       18.93     12.35 o 
 -12  -7   6      141.95      127.95     23.73 o 
 -11  -7   6      879.54      924.79     51.79 o 
 -10  -7   6     1075.11     1104.86     37.45 o 
  -9  -7   6     4155.32     4205.90     91.62 o 
  -8  -7   6     6312.75     6410.85    128.58 o 
  -7  -7   6     1620.85     1654.63     43.16 o 
  -6  -7   6     1510.57     1561.64     41.01 o 
  -5  -7   6     8307.78     8233.25    331.95 o 
  -4  -7   6     1061.48     1067.33     33.65 o 
  -3  -7   6     6391.85     6079.30    112.78 o 
  -2  -7   6     5364.71     5356.15    103.57 o 
  -1  -7   6     4345.07     4702.96     71.64 o 
   0  -7   6     1291.07     1388.85     27.90 o 
   1  -7   6    10426.56    10254.80    147.33 o 
   2  -7   6    14396.01    14918.03    256.25 o 
   3  -7   6     3132.99     3259.30     69.39 o 
   4  -7   6     3456.80     3476.13     59.28 o 
   5  -7   6      721.62      687.67     20.49 o 
   6  -7   6      797.07      822.86     30.19 o 
   7  -7   6       61.17       57.58     15.37 o 
   8  -7   6     2055.88     2145.94     60.28 o 
   9  -7   6     1810.20     1771.77     53.45 o 
 -12  -6   6      443.15      455.27     37.20 o 
 -11  -6   6        0.41        8.38      7.59 o 
 -10  -6   6     4241.13     4257.42     94.65 o 
  -9  -6   6     1691.04     1746.98     49.68 o 
  -8  -6   6      840.94      855.37     29.54 o 
  -7  -6   6     6666.64     6494.08    126.13 o 
  -6  -6   6     5089.76     5247.18    208.69 o 
  -5  -6   6       85.44       87.59      9.21 o 
  -4  -6   6     4668.40     4567.15     67.33 o 
  -3  -6   6     9890.24     9916.31    164.84 o 
  -2  -6   6    11955.88    11787.56    238.78 o 
  -1  -6   6     5015.56     5076.06     77.69 o 
   0  -6   6     2464.86     2815.68     46.73 o 
   1  -6   6     2820.58     2503.01     43.05 o 
   2  -6   6     2819.79     2666.77     56.55 o 
   3  -6   6     5320.34     5585.63    105.97 o 
   4  -6   6     5414.86     5514.48     87.30 o 
   5  -6   6     3572.25     3586.95     62.34 o 
   6  -6   6     1707.38     1723.82     46.41 o 
   7  -6   6     2975.27     2943.24     70.00 o 
   8  -6   6     2451.40     2481.94     63.71 o 
   9  -6   6      615.64      614.40     36.29 o 
 -12  -5   6      109.07      102.74     21.58 o 
 -11  -5   6     2261.55     2280.04     62.01 o 
 -10  -5   6      339.70      373.17     21.19 o 
  -9  -5   6     4179.46     4263.55     93.00 o 
  -8  -5   6     7193.74     7240.68    140.92 o 
  -7  -5   6     1434.84     1468.36     40.96 o 
  -6  -5   6     1634.45     1581.93     53.84 o 
  -5  -5   6      692.91      654.74     22.08 o 
  -4  -5   6     9636.94    10089.72    141.12 o 
  -3  -5   6      734.58      741.60     23.44 o 
  -2  -5   6     7667.52     7241.94    164.84 o 
  -1  -5   6     3532.72     3754.45     57.44 o 
   0  -5   6    11681.82    11955.52    168.13 o 
   1  -5   6     3217.55     3366.34     62.57 o 
   2  -5   6     9378.01     9477.21    228.07 o 
   3  -5   6     6852.04     7288.13    134.28 o 
   4  -5   6    13707.81    13846.61    196.65 o 
   5  -5   6      759.94      789.26     21.52 o 
   6  -5   6     3737.60     3628.90     79.48 o 
   7  -5   6      649.08      630.92     31.25 o 
   8  -5   6     1369.90     1376.68     43.50 o 
   9  -5   6      358.20      326.15     21.01 o 
 -13  -4   6     1201.79     1266.54     48.07 o 
 -12  -4   6      926.87      964.13     37.76 o 
 -11  -4   6      271.63      269.42     19.99 o 
 -10  -4   6     4320.71     4292.85     96.23 o 
  -9  -4   6      619.44      668.05     27.42 o 
  -8  -4   6       58.43       51.37      9.26 o 
  -7  -4   6     6631.07     6596.49    127.85 o 
  -6  -4   6     3586.79     3637.44    146.96 o 
  -5  -4   6     2474.47     2402.10     39.10 o 
  -4  -4   6     2059.97     2105.54     40.20 o 
  -3  -4   6    16997.47    16969.12    296.63 o 
  -2  -4   6     5317.88     4877.64     75.58 o 
  -1  -4   6     8096.23     8526.95    120.23 o 
   0  -4   6     2759.36     2757.53     50.23 o 
   1  -4   6     7010.04     6983.46    125.82 o 
   2  -4   6       99.28       90.76      6.78 o 
   3  -4   6      787.19      801.46     19.50 o 
   4  -4   6     1061.49     1095.44     30.60 o 
   5  -4   6     7256.94     7529.37    111.91 o 
   6  -4   6     2317.40     2181.90     57.98 o 
   7  -4   6      975.48      960.75     33.56 o 
   8  -4   6      630.81      661.84     28.33 o 
   9  -4   6     3457.31     3472.88     82.71 o 
 -13  -3   6     2235.26     2386.69     56.39 o 
 -12  -3   6      419.58      411.92     25.35 o 
 -11  -3   6     1707.94     1668.57     80.19 o 
 -10  -3   6      187.62      205.12     22.92 o 
  -9  -3   6     1891.78     1879.67     51.72 o 
  -8  -3   6     7802.70     7939.87    193.58 o 
  -7  -3   6     5258.57     5441.51    108.83 o 
  -6  -3   6     4031.18     4093.33     70.43 o 
  -5  -3   6      265.10      268.96      8.38 o 
  -4  -3   6     8075.46     7761.84    113.52 o 
  -3  -3   6     1376.18     1530.01     27.08 o 
  -2  -3   6     2885.34     2573.79     42.06 o 
  -1  -3   6    15576.33    14926.45    203.97 o 
   0  -3   6     8186.14     8817.56    150.46 o 
   1  -3   6     5904.97     6051.42     89.03 o 
   2  -3   6     1771.41     1827.55     33.52 o 
   3  -3   6     8500.28     8840.41    128.18 o 
   4  -3   6      388.04      372.30     15.70 o 
   5  -3   6      563.83      563.11     17.17 o 
   6  -3   6      228.73      225.51     15.29 o 
   7  -3   6      472.37      523.31     23.60 o 
   8  -3   6      320.11      327.61     19.67 o 
   9  -3   6      239.19      267.99     20.30 o 
 -13  -2   6      772.19      924.04     31.86 o 
 -12  -2   6     5568.65     5950.60    143.99 o 
 -11  -2   6     3750.99     3909.44     92.02 o 
 -10  -2   6      964.87     1055.49     37.65 o 
  -9  -2   6     5149.05     5023.56    106.44 o 
  -8  -2   6     1616.31     1607.89     45.08 o 
  -7  -2   6     3409.80     3333.95     55.08 o 
  -6  -2   6      653.05      587.15     14.81 o 
  -5  -2   6     8357.46     7891.94    134.18 o 
  -4  -2   6      191.79      221.20      7.89 o 
  -3  -2   6      686.83      735.70     16.06 o 
  -2  -2   6     6664.32     6537.31     94.73 o 
  -1  -2   6     7244.00     6822.20    120.70 o 
   0  -2   6     3489.62     3767.07     57.84 o 
   1  -2   6      501.84      495.46     13.89 o 
   2  -2   6     3793.72     3692.20     58.35 o 
   3  -2   6      636.22      734.59     21.29 o 
   4  -2   6      208.64      218.19     11.28 o 
   5  -2   6      397.25      421.68     17.44 o 
   6  -2   6      589.68      636.60     24.90 o 
   7  -2   6      214.87      238.19     15.97 o 
   8  -2   6      642.76      724.23     46.94 o 
   9  -2   6     3023.99     3071.02    129.99 o 
 -13  -1   6     3729.92     3963.79     79.67 o 
 -12  -1   6     2634.87     2761.77     74.60 o 
 -11  -1   6     1827.27     1951.22     56.20 o 
 -10  -1   6     1841.78     1806.10     89.09 o 
  -9  -1   6      253.44      252.08     17.78 o 
  -8  -1   6     3388.71     3339.64     75.68 o 
  -7  -1   6    13928.58    13895.56    197.01 o 
  -6  -1   6    12887.60    12943.69    219.05 o 
  -5  -1   6      401.47      373.08     11.02 o 
  -4  -1   6     5484.00     5065.40     76.03 o 
  -3  -1   6      738.59      729.34     19.31 o 
  -2  -1   6      616.71      605.79     18.01 o 
  -1  -1   6     8589.04     8346.52    143.47 o 
   0  -1   6    14630.16    14165.74    191.07 o 
   1  -1   6     7206.40     7362.85    108.17 o 
   2  -1   6     2450.24     2362.36     41.00 o 
   3  -1   6      556.63      596.00     32.63 o 
   4  -1   6     1449.14     1464.25     94.28 o 
   5  -1   6     1737.34     1738.85     50.28 o 
   6  -1   6     1129.83     1221.52     36.44 o 
   7  -1   6      899.48      875.19     31.03 o 
   8  -1   6      386.88      402.26     21.28 o 
   9  -1   6      568.75      527.48     26.21 o 
 -13   0   6      407.22      503.85     23.74 o 
 -12   0   6     4859.68     4932.15    155.61 o 
 -11   0   6     4016.94     4059.34     95.38 o 
 -10   0   6      175.61      216.98     18.27 o 
  -9   0   6     1029.81     1041.63     36.34 o 
  -8   0   6     5405.14     5373.87     85.18 o 
  -7   0   6     1982.86     2127.35     45.82 o 
  -6   0   6      300.12      299.27     12.23 o 
  -5   0   6    13072.53    12424.13    174.43 o 
  -4   0   6       45.40       27.74     10.56 o 
  -3   0   6     2028.16     2151.67    107.91 o 
  -2   0   6      388.41      422.67     13.98 o 
  -1   0   6    16856.78    15909.50    437.71 o 
   0   0   6    14428.46    14908.56    235.98 o 
   1   0   6     1244.75     1407.89     26.89 o 
   2   0   6     3212.47     3143.83     51.04 o 
   3   0   6      135.07      163.87     12.03 o 
   4   0   6      858.26      887.64     66.54 o 
   5   0   6       10.97       16.81      4.53 o 
   6   0   6        7.15        6.29      5.50 o 
   7   0   6      136.79       97.88     11.78 o 
   8   0   6      690.63      721.08     28.77 o 
   9   0   6     1849.45     1813.13     65.28 o 
 -13   1   6     3805.42     4022.87     80.13 o 
 -12   1   6     2675.24     2847.45     75.92 o 
 -11   1   6     1729.65     1691.18     54.00 o 
 -10   1   6     1850.92     1788.44     52.85 o 
  -9   1   6      246.42      251.89     25.34 o 
  -8   1   6     3321.74     3282.78     57.55 o 
  -7   1   6    14060.33    14046.86    236.40 o 
  -6   1   6    13136.18    13259.24    221.11 o 
  -5   1   6      426.26      406.62     12.17 o 
  -4   1   6     5530.21     5164.81     93.03 o 
  -3   1   6      726.37      715.79     19.66 o 
  -2   1   6      694.22      693.70     15.60 o 
  -1   1   6     8685.36     8161.87    173.18 o 
   0   1   6    14277.43    13373.78    190.26 o 
   1   1   6     7252.69     7557.29    107.73 o 
   2   1   6     2493.85     2429.17     40.93 o 
   3   1   6      607.60      638.64     18.40 o 
   4   1   6     1425.65     1483.13     68.36 o 
   5   1   6     1845.95     1886.03     35.05 o 
   6   1   6     1139.17     1184.17     59.73 o 
   7   1   6      914.13      926.65     31.15 o 
   8   1   6      364.06      400.25     21.12 o 
   9   1   6      562.22      603.59     27.11 o 
 -13   2   6      784.33      887.43     31.71 o 
 -12   2   6     5788.12     6023.70    131.86 o 
 -11   2   6     3839.13     3900.13     93.45 o 
 -10   2   6     1034.41     1089.55     39.17 o 
  -9   2   6     5048.50     4962.51     82.81 o 
  -8   2   6     1580.56     1576.00     34.00 o 
  -7   2   6     3420.51     3352.44     67.60 o 
  -6   2   6      656.85      644.82     32.28 o 
  -5   2   6     8024.79     7886.51    115.24 o 
  -4   2   6      194.38      227.10     10.45 o 
  -3   2   6      611.01      655.95     15.98 o 
  -2   2   6     6568.77     6549.53     94.86 o 
  -1   2   6     7164.81     6823.69     98.46 o 
   0   2   6     3428.17     3632.62     56.97 o 
   1   2   6      488.19      502.54     13.09 o 
   2   2   6     3710.63     3615.90     72.26 o 
   3   2   6      634.29      728.76     20.04 o 
   4   2   6      165.14      190.35     13.75 o 
   5   2   6      319.29      324.92     16.59 o 
   6   2   6      530.44      566.38     22.65 o 
   7   2   6      235.44      272.00     16.56 o 
   8   2   6      600.08      662.07     27.28 o 
   9   2   6     3056.45     3213.14     94.21 o 
 -13   3   6     2313.73     2496.57     57.67 o 
 -12   3   6      424.95      420.85     36.02 o 
 -11   3   6     1819.16     1807.42     54.97 o 
 -10   3   6      243.85      257.80     21.78 o 
  -9   3   6     1902.81     1879.68     40.23 o 
  -8   3   6     7656.27     7779.91    119.88 o 
  -7   3   6     5375.41     5348.90    101.59 o 
  -6   3   6     3951.88     4024.92     79.61 o 
  -5   3   6      262.27      279.74     12.47 o 
  -4   3   6     8310.41     8196.01    115.85 o 
  -3   3   6     1272.88     1433.40     27.58 o 
  -2   3   6     2858.26     2585.94     42.32 o 
  -1   3   6    15168.89    14608.01    257.25 o 
   0   3   6     8064.50     8390.58    121.35 o 
   1   3   6     5825.14     5887.67    114.53 o 
   2   3   6     1705.03     1783.70     38.01 o 
   3   3   6     8475.68     8742.20    154.64 o 
   4   3   6      516.17      514.78     13.62 o 
   5   3   6      533.22      498.87     20.41 o 
   6   3   6      254.22      243.99     30.74 o 
   7   3   6      459.84      496.65     22.02 o 
   8   3   6      325.89      339.09     19.25 o 
   9   3   6      241.97      244.80     31.85 o 
 -13   4   6     1262.68     1333.01     49.35 o 
 -12   4   6      860.11      849.98     37.66 o 
 -11   4   6      306.42      333.63     22.38 o 
 -10   4   6     4287.52     4328.79     80.92 o 
  -9   4   6      584.94      620.13     20.83 o 
  -8   4   6       62.30       48.39      6.90 o 
  -7   4   6     6550.42     6461.95    162.69 o 
  -6   4   6     3660.75     3694.01     73.85 o 
  -5   4   6     2414.30     2384.77     51.03 o 
  -4   4   6     1994.12     2055.93     37.12 o 
  -3   4   6    17444.45    17840.58    239.61 o 
  -2   4   6     5565.47     5329.20     83.71 o 
  -1   4   6     8044.95     8289.75    119.37 o 
   0   4   6     2799.28     2756.30     44.38 o 
   1   4   6     7159.99     6966.19    100.69 o 
   2   4   6      104.27      104.23      6.50 o 
   3   4   6      724.27      733.67     20.06 o 
   4   4   6      976.77      991.26     29.38 o 
   5   4   6     7093.49     6988.02    133.62 o 
   6   4   6     2307.40     2212.59    105.33 o 
   7   4   6     1023.54     1011.80     36.85 o 
   8   4   6      632.30      628.76     41.92 o 
   9   4   6     3499.48     3478.57    121.87 o 
 -12   5   6      122.72      144.42     18.51 o 
 -11   5   6     2162.04     2231.20     64.64 o 
 -10   5   6      323.61      322.70     16.20 o 
  -9   5   6     4116.88     4246.09     74.53 o 
  -8   5   6     7227.79     7230.73    112.92 o 
  -7   5   6     1471.56     1536.95     39.41 o 
  -6   5   6     1587.41     1537.31     38.56 o 
  -5   5   6      646.04      612.32     17.30 o 
  -4   5   6     9724.89    10081.31    144.39 o 
  -3   5   6      781.67      778.84     18.12 o 
  -2   5   6     7531.49     7314.26    105.30 o 
  -1   5   6     3406.02     3545.74     58.24 o 
   0   5   6    11760.16    11936.54    166.18 o 
   1   5   6     3126.57     3107.60     60.99 o 
   2   5   6     9383.69     9030.15    158.82 o 
   3   5   6     6775.78     7269.15    130.52 o 
   4   5   6    13824.51    13722.32    354.02 o 
   5   5   6      731.15      739.73     25.37 o 
   6   5   6     3715.89     3639.24    137.38 o 
   7   5   6      644.05      621.82     24.57 o 
   8   5   6     1412.81     1349.51     64.34 o 
   9   5   6      311.84      277.87     30.08 o 
 -12   6   6      453.90      456.50     27.32 o 
 -11   6   6        1.05        4.44      5.90 o 
 -10   6   6     4127.89     4257.20    102.38 o 
  -9   6   6     1861.45     1925.07     41.72 o 
  -8   6   6      779.31      763.61     23.04 o 
  -7   6   6     6629.66     6451.00    122.93 o 
  -6   6   6     5123.79     5276.97    101.23 o 
  -5   6   6       75.93       97.71      7.88 o 
  -4   6   6     4648.95     4494.76     71.17 o 
  -3   6   6    10007.29     9838.73    140.95 o 
  -2   6   6    11612.21    11500.72    163.17 o 
  -1   6   6     5257.76     5257.13    134.02 o 
   0   6   6     2444.72     2714.23     44.35 o 
   1   6   6     2782.99     2437.23     47.75 o 
   2   6   6     2703.93     2544.77     53.70 o 
   3   6   6     5224.57     5425.29    124.88 o 
   4   6   6     5408.40     5598.41    104.52 o 
   5   6   6     3765.46     3601.40     74.12 o 
   6   6   6     1591.62     1591.11     42.34 o 
   7   6   6     2930.65     2829.13     99.22 o 
   8   6   6     2328.43     2266.50     89.73 o 
   9   6   6      657.59      677.94     45.14 o 
 -12   7   6      134.89      133.96     17.96 o 
 -11   7   6      881.75      888.66     28.82 o 
 -10   7   6     1047.56     1044.89     30.53 o 
  -9   7   6     4180.38     4200.70     74.94 o 
  -8   7   6     6532.53     6627.02    105.12 o 
  -7   7   6     1552.18     1565.99     34.97 o 
  -6   7   6     1557.52     1622.95     34.04 o 
  -5   7   6     8454.26     8206.82    122.12 o 
  -4   7   6      893.33      891.10     21.93 o 
  -3   7   6     6380.46     6104.89     91.31 o 
  -2   7   6     5382.96     5510.73     81.55 o 
  -1   7   6     4361.85     4611.53     70.39 o 
   0   7   6     1260.14     1403.59     30.88 o 
   1   7   6    10413.17    10334.65    183.32 o 
   2   7   6    14103.91    14714.05    474.77 o 
   3   7   6     3156.01     3284.47     72.12 o 
   4   7   6     3381.12     3342.78     69.36 o 
   5   7   6      716.89      719.91     24.41 o 
   6   7   6      823.98      796.71     42.98 o 
   7   7   6       71.08       64.05     15.96 o 
   8   7   6     2076.35     1967.39     81.54 o 
   9   7   6     1857.70     1756.29     77.43 o 
 -12   8   6      295.48      295.07     23.82 o 
 -11   8   6     1655.71     1708.87     70.50 o 
 -10   8   6     4463.66     4464.17     80.49 o 
  -9   8   6     2994.63     3024.93     58.61 o 
  -8   8   6      596.36      565.66     20.15 o 
  -7   8   6     3697.77     3668.40     64.99 o 
  -6   8   6     2774.85     2772.01     51.39 o 
  -5   8   6     2662.19     2614.80     47.38 o 
  -4   8   6     3493.50     3415.58     56.75 o 
  -3   8   6     2431.97     2464.06     43.91 o 
  -2   8   6     1695.01     1870.68     33.51 o 
  -1   8   6     1722.95     1752.28     31.61 o 
   0   8   6     4386.63     4522.18     85.77 o 
   1   8   6    10109.83    10363.49    177.27 o 
   2   8   6      462.04      478.22     17.39 o 
   3   8   6    12828.31    13247.04    264.87 o 
   4   8   6     1248.55     1286.03     33.00 o 
   5   8   6     2715.86     2642.88     89.26 o 
   6   8   6      460.11      446.48     32.31 o 
   7   8   6     6051.38     5996.93    172.32 o 
   8   8   6     2671.79     2659.57     96.48 o 
   9   8   6       14.18       19.11     14.58 o 
 -12   9   6      422.99      441.54     21.26 o 
 -11   9   6      389.97      387.43     19.57 o 
 -10   9   6     1786.71     1756.14     48.81 o 
  -9   9   6     4846.09     4869.01     84.98 o 
  -8   9   6     1747.66     1759.34     39.63 o 
  -7   9   6     1115.19     1046.14     27.79 o 
  -6   9   6     2325.04     2376.26     45.79 o 
  -5   9   6    10869.92    10771.16    159.50 o 
  -4   9   6     2688.64     2886.09     50.45 o 
  -3   9   6     7093.92     7359.26     90.40 o 
  -2   9   6      458.05      561.97     15.39 o 
  -1   9   6     4107.23     4365.69     81.78 o 
   0   9   6     1863.49     1859.80     38.62 o 
   1   9   6    14826.31    15358.80    253.53 o 
   2   9   6    11545.12    11497.62    194.47 o 
   3   9   6      726.38      734.94     22.53 o 
   4   9   6     5083.89     5145.11    141.46 o 
   5   9   6      137.02      126.73     18.75 o 
   6   9   6     3696.79     3548.06    112.42 o 
   7   9   6      428.71      398.17     32.23 o 
   8   9   6     3339.73     3136.21    110.56 o 
   9   9   6     2177.37     2069.86     86.30 o 
 -12  10   6     1248.97     1280.34     37.82 o 
 -11  10   6     3191.08     3243.80     66.42 o 
 -10  10   6     2693.81     2729.64     57.14 o 
  -9  10   6      485.29      483.20     20.00 o 
  -8  10   6      200.57      189.41     18.15 o 
  -7  10   6      157.92      144.87     11.53 o 
  -6  10   6      886.67      857.72     23.98 o 
  -5  10   6      855.62      868.53     22.78 o 
  -4  10   6     8864.78     8953.47    131.56 o 
  -3  10   6     5336.68     5521.63     69.62 o 
  -2  10   6     1998.90     2001.51     45.02 o 
  -1  10   6      829.46      854.13     22.70 o 
   0  10   6    23969.80    24395.02    571.35 o 
   1  10   6     8165.40     8559.43    184.66 o 
   2  10   6     3796.20     3978.44     75.95 o 
   3  10   6     5449.65     5552.14    103.08 o 
   4  10   6      872.97      981.38     44.58 o 
   5  10   6     4169.97     4202.51    125.97 o 
   6  10   6      797.48      794.63     42.74 o 
   7  10   6     1804.88     1862.98     75.18 o 
   8  10   6     1949.99     1951.89     79.35 o 
 -12  11   6      626.90      644.25     31.84 o 
 -11  11   6      298.71      348.44     18.93 o 
 -10  11   6     3107.32     3033.16     62.62 o 
  -9  11   6     3281.86     3292.45     64.70 o 
  -8  11   6     1481.20     1511.66     36.97 o 
  -7  11   6     1547.90     1633.83     37.53 o 
  -6  11   6     3884.15     3786.09     66.84 o 
  -5  11   6     2099.51     2224.84     42.78 o 
  -4  11   6     1647.38     1581.38     32.83 o 
  -3  11   6     2976.05     3010.12     43.21 o 
  -2  11   6     3752.36     3777.97     76.91 o 
  -1  11   6     4531.61     4382.60     93.63 o 
   0  11   6     9182.52     9506.44    161.41 o 
   1  11   6     7117.07     7240.88    127.71 o 
   2  11   6     4549.42     4809.55     88.00 o 
   3  11   6     1330.92     1293.22     51.48 o 
   4  11   6     5707.43     5804.64    154.08 o 
   5  11   6     1744.12     1791.18     67.45 o 
   6  11   6     6380.11     6309.29    177.19 o 
   7  11   6     1826.70     1982.90     76.53 o 
   8  11   6     2062.22     2048.45     61.28 o 
 -11  12   6     1801.90     1752.06     54.33 o 
 -10  12   6     2784.17     2837.94     59.71 o 
  -9  12   6     2584.73     2663.50     56.10 o 
  -8  12   6     3085.68     3056.67     59.82 o 
  -7  12   6      258.82      250.36     18.44 o 
  -6  12   6      479.10      478.63     18.05 o 
  -5  12   6     1474.64     1476.63     33.37 o 
  -4  12   6     2792.01     2765.33     50.42 o 
  -3  12   6       61.80       57.12      8.06 o 
  -2  12   6     4979.98     4895.91    135.31 o 
  -1  12   6     7577.58     7542.16    134.16 o 
   0  12   6     2464.56     2558.57     44.32 o 
   1  12   6     5318.63     5474.54     97.70 o 
   2  12   6     2082.28     2134.47     71.37 o 
   3  12   6     7569.26     7735.65    198.63 o 
   4  12   6      386.65      392.01     27.98 o 
   5  12   6     3637.77     3688.27    111.93 o 
   6  12   6     1944.49     1872.06     72.41 o 
   7  12   6     2955.56     2961.17     76.35 o 
   8  12   6      955.81      942.64     39.17 o 
 -11  13   6      535.56      599.09     30.31 o 
 -10  13   6      514.42      595.19     28.92 o 
  -9  13   6      125.79      116.28     12.62 o 
  -8  13   6     5243.76     5061.39     88.68 o 
  -7  13   6     7958.02     7897.95    125.19 o 
  -6  13   6      207.88      215.09     12.37 o 
  -5  13   6     1583.29     1699.77     36.73 o 
  -4  13   6      883.44      886.79     23.41 o 
  -3  13   6     8053.04     7974.78    205.01 o 
  -2  13   6     1684.65     1733.29     40.04 o 
  -1  13   6     5049.78     5309.64     80.19 o 
   0  13   6     7170.13     7482.32    108.63 o 
   1  13   6     2541.00     2492.14     55.99 o 
   2  13   6     2804.38     2842.49     75.45 o 
   3  13   6     2379.47     2448.87     58.52 o 
   4  13   6     4953.10     5003.15     99.57 o 
   5  13   6      844.94      858.49     49.35 o 
   6  13   6     3551.44     3509.72    123.48 o 
   7  13   6     1249.05     1221.77     42.94 o 
   8  13   6     1040.81     1001.66     55.17 o 
 -11  14   6      266.66      249.66     27.18 o 
 -10  14   6      706.11      744.48     40.61 o 
  -9  14   6     1093.82     1098.93     39.70 o 
  -8  14   6     3187.63     3144.56    113.89 o 
  -7  14   6     1335.44     1336.00     41.85 o 
  -6  14   6     3948.32     3927.51     85.06 o 
  -5  14   6      458.70      494.60     23.69 o 
  -4  14   6     1584.84     1635.40     43.16 o 
  -3  14   6     1854.45     1783.02     59.07 o 
  -2  14   6     7227.99     7524.06    108.88 o 
  -1  14   6     5920.02     6008.00     90.46 o 
   0  14   6      992.06     1034.36     30.74 o 
   1  14   6      650.46      692.03     24.72 o 
   2  14   6      820.06      792.44     28.13 o 
   3  14   6     4497.99     4490.24     91.57 o 
   4  14   6      727.12      766.84     30.23 o 
   5  14   6     4090.23     4033.54     89.74 o 
   6  14   6     3562.46     3527.52     82.75 o 
   7  14   6     1133.39     1122.04     41.90 o 
 -10  15   6      369.05      375.57     24.39 o 
  -9  15   6      169.98      199.12     19.28 o 
  -8  15   6     1743.60     1715.03     50.99 o 
  -7  15   6     4601.24     4419.58     96.62 o 
  -6  15   6     1034.98     1088.29     36.25 o 
  -5  15   6     1903.41     2003.22     50.97 o 
  -4  15   6      334.36      360.83     18.58 o 
  -3  15   6     4491.82     4748.79     93.14 o 
  -2  15   6      670.98      716.75     25.30 o 
  -1  15   6     3623.18     3780.56     62.15 o 
   0  15   6     9055.07     9342.34    163.58 o 
   1  15   6     3475.42     3477.24     73.70 o 
   2  15   6     1114.53     1101.10     33.85 o 
   3  15   6     1645.03     1637.81     45.28 o 
   4  15   6     6024.54     5982.13    118.29 o 
   5  15   6      670.31      629.85     42.22 o 
   6  15   6     2471.33     2458.94     65.69 o 
   7  15   6      381.93      410.68     24.89 o 
 -10  16   6       29.08       33.14     10.93 o 
  -9  16   6      102.88       96.81     14.50 o 
  -8  16   6      918.76      937.71     36.31 o 
  -7  16   6      299.12      326.64     20.47 o 
  -6  16   6     5211.07     5161.15    106.49 o 
  -5  16   6     2074.26     2009.43     52.79 o 
  -4  16   6     2990.70     3054.06     68.47 o 
  -3  16   6      486.52      503.55     21.64 o 
  -2  16   6     5485.89     5705.31    107.53 o 
  -1  16   6     5804.21     5922.54    112.03 o 
   0  16   6     1750.82     1762.01     44.97 o 
   1  16   6     5742.04     5765.35    109.64 o 
   2  16   6      722.33      667.15     26.39 o 
   3  16   6     2176.81     2163.28     55.88 o 
   4  16   6     2822.05     2775.04     68.33 o 
   5  16   6     6991.16     7099.77    140.47 o 
   6  16   6     2036.21     2029.34     63.13 o 
   7  16   6     1217.59     1222.08     44.61 o 
 -10  17   6      932.82      936.46     39.21 o 
  -9  17   6      155.22      138.29     16.88 o 
  -8  17   6      253.39      272.54     19.44 o 
  -7  17   6     2341.33     2254.60     60.61 o 
  -6  17   6     2246.85     2315.38     59.77 o 
  -5  17   6     4278.74     4322.55    122.52 o 
  -4  17   6      583.08      610.31     25.20 o 
  -3  17   6     2783.14     2877.78     97.85 o 
  -2  17   6      406.08      449.54     28.74 o 
  -1  17   6     4531.63     4603.72    126.58 o 
   0  17   6     4263.84     4264.99     86.67 o 
   1  17   6     3589.72     3555.43     75.83 o 
   2  17   6     4892.27     4798.76     96.68 o 
   3  17   6     3505.55     3441.47     77.74 o 
   4  17   6     2125.34     2143.76     58.09 o 
   5  17   6      621.09      649.66     29.74 o 
   6  17   6     2009.03     2046.93     77.77 o 
  -9  18   6      548.54      562.10     29.35 o 
  -8  18   6       52.68       30.30     10.05 o 
  -7  18   6      545.48      559.84     27.43 o 
  -6  18   6     2039.32     1972.85     67.46 o 
  -5  18   6     4795.46     4942.40    101.42 o 
  -4  18   6     3301.65     3398.98     74.82 o 
  -3  18   6     1584.93     1609.82     61.97 o 
  -2  18   6     2826.06     2746.97     91.23 o 
  -1  18   6     3727.52     3712.93    113.06 o 
   0  18   6     2023.48     1958.20     49.09 o 
   1  18   6     1576.29     1592.80     43.18 o 
   2  18   6      136.54      161.77     15.39 o 
   3  18   6     2046.13     2008.65     54.56 o 
   4  18   6      559.97      544.56     28.11 o 
   5  18   6     1421.37     1501.57     47.97 o 
   6  18   6      926.60      900.56     36.40 o 
  -9  19   6     1134.40     1142.24     42.70 o 
  -8  19   6      103.15      103.17     15.08 o 
  -7  19   6      282.58      293.18     20.86 o 
  -6  19   6     2458.61     2474.79    121.38 o 
  -5  19   6     2762.52     2811.81     67.33 o 
  -4  19   6      792.32      745.78     41.04 o 
  -3  19   6     1701.72     1703.16     65.92 o 
  -2  19   6     4345.83     4359.72    127.00 o 
  -1  19   6     1501.74     1459.17     58.57 o 
   0  19   6     2206.62     2188.96     75.25 o 
   1  19   6     3426.40     3375.73     74.42 o 
   2  19   6     5289.22     5237.47    106.10 o 
   3  19   6      636.50      643.75     27.99 o 
   4  19   6       93.02       84.61     13.26 o 
   5  19   6        9.00        7.39      7.83 o 
  -8  20   6      810.55      843.49     40.26 o 
  -7  20   6      536.17      478.28     26.36 o 
  -6  20   6      284.89      261.22     19.68 o 
  -5  20   6     1234.13     1183.53     54.88 o 
  -4  20   6     2433.55     2428.23     83.83 o 
  -3  20   6     2997.62     3068.54     99.57 o 
  -2  20   6      393.14      366.26     28.51 o 
  -1  20   6      908.06      962.21     46.66 o 
   0  20   6     4463.59     4521.50    131.00 o 
   1  20   6     1685.78     1695.34     46.68 o 
   2  20   6      431.06      423.28     22.16 o 
   3  20   6     1096.73     1077.50     38.03 o 
   4  20   6      497.83      526.72     26.67 o 
   5  20   6       71.77       77.74     13.32 o 
  -7  21   6      243.69      266.39     20.46 o 
  -6  21   6     2276.41     2190.39     84.79 o 
  -5  21   6     2348.04     2319.80     84.71 o 
  -4  21   6     2911.02     2914.72     98.95 o 
  -3  21   6      342.28      332.99     27.62 o 
  -2  21   6     1199.97     1272.62     55.69 o 
  -1  21   6     1747.45     1758.29     67.61 o 
   0  21   6       16.07       21.88     11.80 o 
   1  21   6     2290.13     2227.12     77.64 o 
   2  21   6     3946.11     3895.63     85.51 o 
   3  21   6      541.28      560.19     26.46 o 
   4  21   6      244.86      254.14     20.43 o 
  -7  22   6     1360.59     1324.13     63.44 o 
  -6  22   6        6.33       11.16     11.70 o 
  -5  22   6      483.21      562.32     38.11 o 
  -4  22   6     1035.72     1096.79     53.63 o 
  -3  22   6     3733.46     3590.15    114.31 o 
  -2  22   6     1459.85     1455.57     61.20 o 
  -1  22   6       29.84       45.10     14.41 o 
   0  22   6      550.08      534.73     34.75 o 
   1  22   6     1544.07     1520.54     63.29 o 
   2  22   6      365.39      342.87     20.84 o 
   3  22   6     1695.04     1630.05     49.15 o 
  -6  23   6      176.30      143.71     23.65 o 
  -5  23   6      728.90      691.77     43.60 o 
  -4  23   6     1268.41     1320.49     59.98 o 
  -3  23   6      729.65      755.24     44.01 o 
  -2  23   6       66.56       69.39     16.15 o 
  -1  23   6     1705.08     1685.50     68.01 o 
   0  23   6      475.96      453.75     33.16 o 
   1  23   6      154.80      106.65     19.00 o 
   2  23   6     1728.90     1692.61     69.54 o 
  -4  24   6      379.62      400.02     32.71 o 
  -3  24   6     1965.13     1999.35     77.43 o 
  -2  24   6     1507.82     1519.58     65.51 o 
  -1  24   6      226.28      187.82     24.65 o 
   0  24   6      425.90      465.21     33.69 o 
   1  24   6      352.04      340.25     29.12 o 
  -3 -24   7      398.46      395.78     34.87 o 
  -2 -24   7      515.63      522.66     39.14 o 
  -1 -24   7      118.65      167.46     26.85 o 
  -5 -23   7        6.02       13.01     12.71 o 
  -4 -23   7     1228.63     1237.70     63.87 o 
  -3 -23   7      899.42      947.49     53.52 o 
  -2 -23   7      326.49      323.78     30.31 o 
  -1 -23   7     1664.17     1605.86     73.41 o 
   0 -23   7      549.33      531.37     40.89 o 
   1 -23   7      150.26      131.50     24.40 o 
  -6 -22   7      529.95      473.84     38.67 o 
  -5 -22   7     4673.33     4327.94    148.37 o 
  -4 -22   7     2400.90     2427.62     95.10 o 
  -3 -22   7      112.39      101.25     20.89 o 
  -2 -22   7      262.13      240.23     26.24 o 
  -1 -22   7      283.11      296.23     29.18 o 
   0 -22   7     1239.97     1222.24     61.21 o 
   1 -22   7     1023.91      944.31     53.18 o 
   2 -22   7      631.61      573.33     27.52 o 
  -7 -21   7      657.82      692.09     32.65 o 
  -6 -21   7     1008.41      971.92     55.22 o 
  -5 -21   7       26.89       28.54     14.38 o 
  -4 -21   7     3124.03     3149.73    113.34 o 
  -3 -21   7     1330.10     1354.43     63.56 o 
  -2 -21   7       69.98       90.73     18.81 o 
  -1 -21   7      617.06      622.88     41.11 o 
   0 -21   7     2822.38     2808.44    102.61 o 
   1 -21   7     1535.69     1546.62     46.29 o 
   2 -21   7      523.42      450.96     19.96 o 
   3 -21   7      321.32      319.82     17.44 o 
  -8 -20   7      132.81      151.41     27.13 o 
  -7 -20   7        5.32       14.28     11.68 o 
  -6 -20   7     3478.87     3499.19    124.68 o 
  -5 -20   7     3822.74     3745.57    128.84 o 
  -4 -20   7     1388.38     1417.21     65.29 o 
  -3 -20   7       58.27       89.81     18.92 o 
  -2 -20   7      113.36      132.10     21.85 o 
  -1 -20   7      528.89      508.76     36.14 o 
   0 -20   7      626.98      605.07     26.50 o 
   1 -20   7     1346.43     1364.43     62.31 o 
   2 -20   7     6042.15     6032.36    101.85 o 
   3 -20   7      163.03      173.02     14.27 o 
   4 -20   7      174.88      176.23     15.05 o 
  -8 -19   7      576.78      586.64     41.69 o 
  -7 -19   7      948.54      933.28     53.63 o 
  -6 -19   7      843.77      817.99     48.72 o 
  -5 -19   7      157.90      147.18     24.08 o 
  -4 -19   7     4236.38     4459.40    143.38 o 
  -3 -19   7     1184.50     1235.75     58.08 o 
  -2 -19   7      230.64      207.12     23.22 o 
  -1 -19   7      929.94     1002.14     51.60 o 
   0 -19   7     3098.72     3082.90    108.33 o 
   1 -19   7     2043.27     1998.79     44.91 o 
   2 -19   7      864.21      870.35     26.60 o 
   3 -19   7     1217.40     1230.80     33.37 o 
   4 -19   7      384.64      384.88     18.86 o 
   5 -19   7      182.34      165.20     14.67 o 
  -8 -18   7      200.35      187.25     27.22 o 
  -7 -18   7      800.26      883.56     50.79 o 
  -6 -18   7      212.53      205.50     27.56 o 
  -5 -18   7     5189.16     4740.92    156.89 o 
  -4 -18   7     1141.09     1161.90     56.36 o 
  -3 -18   7     5122.31     5061.98    154.83 o 
  -2 -18   7      501.13      499.83     34.43 o 
  -1 -18   7     3648.14     3679.18    118.77 o 
   0 -18   7      720.01      725.75     22.67 o 
   1 -18   7     1799.27     1828.31     40.42 o 
   2 -18   7     2642.29     2621.39     52.81 o 
   3 -18   7     2279.47     2216.50     48.06 o 
   4 -18   7      211.65      195.83     15.21 o 
   5 -18   7      199.03      220.60     15.88 o 
  -9 -17   7      538.77      571.29     40.61 o 
  -8 -17   7      328.11      337.97     31.76 o 
  -7 -17   7     1106.98     1136.11     59.07 o 
  -6 -17   7     2038.37     1919.39     79.32 o 
  -5 -17   7       22.20       41.94     14.44 o 
  -4 -17   7     1546.12     1515.21     67.33 o 
  -3 -17   7      760.30      787.93     43.69 o 
  -2 -17   7     3758.88     3785.18     81.50 o 
  -1 -17   7     2054.91     2126.36     53.89 o 
   0 -17   7     1838.21     1811.14     39.52 o 
   1 -17   7     3097.92     3117.87     58.66 o 
   2 -17   7      211.40      218.05     13.14 o 
   3 -17   7     3463.07     3451.65     64.68 o 
   4 -17   7      713.47      711.36     24.69 o 
   5 -17   7     1995.53     1954.03     45.76 o 
   6 -17   7      282.43      292.07     17.72 o 
  -9 -16   7      223.22      261.80     28.44 o 
  -8 -16   7     1263.41     1238.91     61.38 o 
  -7 -16   7     2658.72     2829.23    102.93 o 
  -6 -16   7     1816.19     1658.61     72.41 o 
  -5 -16   7     2255.37     2268.32     87.34 o 
  -4 -16   7      561.69      537.50     35.45 o 
  -3 -16   7     4870.18     4872.12    192.93 o 
  -2 -16   7      140.66      158.69     13.36 o 
  -1 -16   7     4409.80     4368.30     92.64 o 
   0 -16   7     5942.12     6106.07     97.32 o 
   1 -16   7      125.04      122.78     10.69 o 
   2 -16   7     2957.88     2973.28     56.29 o 
   3 -16   7     3885.58     4022.08     73.02 o 
   4 -16   7     6484.54     6422.17    105.80 o 
   5 -16   7      356.63      343.07     18.27 o 
   6 -16   7      856.30      881.27     28.85 o 
 -10 -15   7      374.62      397.34     34.48 o 
  -9 -15   7      513.47      547.04     39.05 o 
  -8 -15   7     2373.15     2386.97     92.69 o 
  -7 -15   7       36.30       36.61     14.18 o 
  -6 -15   7     3195.85     3138.41    110.44 o 
  -5 -15   7       55.42       58.35     15.25 o 
  -4 -15   7     5909.35     5886.62    246.39 o 
  -3 -15   7      795.55      795.03     27.21 o 
  -2 -15   7    19562.30    19848.98    346.84 o 
  -1 -15   7     5536.10     5734.67     90.41 o 
   0 -15   7     1013.91     1076.02     27.24 o 
   1 -15   7     1677.90     1678.85     37.25 o 
   2 -15   7     1268.31     1283.11     31.90 o 
   3 -15   7     1915.05     1917.63     51.59 o 
   4 -15   7      821.40      812.70     25.78 o 
   5 -15   7     3973.11     4048.10     74.76 o 
   6 -15   7      646.18      647.67     24.32 o 
 -10 -14   7      609.47      632.24     43.09 o 
  -9 -14   7     1267.81     1195.77     60.08 o 
  -8 -14   7     1973.14     2012.02     81.11 o 
  -7 -14   7     9415.29     9236.93    262.89 o 
  -6 -14   7      598.98      617.08     39.86 o 
  -5 -14   7     2455.97     2394.63    137.30 o 
  -4 -14   7     1887.91     1924.65     49.01 o 
  -3 -14   7    17468.01    16592.12    852.33 o 
  -2 -14   7     1167.43     1272.95     35.82 o 
  -1 -14   7     4944.37     5153.29     80.62 o 
   0 -14   7     4882.33     4913.53     81.27 o 
   1 -14   7     1393.37     1400.80     32.15 o 
   2 -14   7     1099.26     1091.45     28.30 o 
   3 -14   7     2074.90     2115.52     44.29 o 
   4 -14   7     6851.00     6687.67    109.71 o 
   5 -14   7      620.98      612.98     23.03 o 
   6 -14   7      984.95      988.50     30.30 o 
   7 -14   7       32.16       45.27      9.55 o 
 -11 -13   7      837.40      784.34     49.79 o 
 -10 -13   7       17.99       26.46     13.23 o 
  -9 -13   7     8129.46     8196.77    238.92 o 
  -8 -13   7     6665.94     6571.32    195.79 o 
  -7 -13   7      296.89      340.36     29.89 o 
  -6 -13   7     5170.88     5126.96    159.14 o 
  -5 -13   7     1265.69     1324.63     60.66 o 
  -4 -13   7     5499.14     5429.42    115.15 o 
  -3 -13   7      467.64      446.29     31.08 o 
  -2 -13   7    11859.59    12121.29    173.78 o 
  -1 -13   7    10816.74    11298.79    161.16 o 
   0 -13   7      347.40      377.05     17.04 o 
   1 -13   7      944.04      937.56     24.75 o 
   2 -13   7     4825.00     4882.13     80.84 o 
   3 -13   7     5323.56     5221.32     87.22 o 
   4 -13   7       16.96       12.85      6.31 o 
   5 -13   7     2796.80     2872.06     56.79 o 
   6 -13   7      903.36      883.98     27.71 o 
   7 -13   7     1584.47     1621.81     40.93 o 
 -11 -12   7      312.98      289.97     30.47 o 
 -10 -12   7     1764.87     1657.79     75.84 o 
  -9 -12   7     1150.35     1191.82     60.22 o 
  -8 -12   7     4683.61     4829.67    150.87 o 
  -7 -12   7     6959.95     7002.98    200.30 o 
  -6 -12   7      393.99      403.58     25.84 o 
  -5 -12   7     4667.13     4776.41    201.28 o 
  -4 -12   7     1567.55     1530.26     40.23 o 
  -3 -12   7     6877.45     7021.60    353.87 o 
  -2 -12   7     6894.66     7161.92    105.96 o 
  -1 -12   7     5443.12     5653.30     87.35 o 
   0 -12   7     6161.89     6258.36     97.68 o 
   1 -12   7     2728.00     2785.51     50.75 o 
   2 -12   7     4242.62     4243.28     71.60 o 
   3 -12   7     2401.40     2338.55     46.74 o 
   4 -12   7     3410.60     3393.81     63.23 o 
   5 -12   7     2663.21     2658.58     53.29 o 
   6 -12   7     2218.60     2224.35     50.87 o 
   7 -12   7      567.08      631.15     23.85 o 
 -11 -11   7     2120.70     2152.22     88.59 o 
 -10 -11   7     4244.46     4403.15    143.02 o 
  -9 -11   7     3229.17     3191.19    113.99 o 
  -8 -11   7     2405.67     2513.78     92.44 o 
  -7 -11   7     1035.32     1034.72     33.63 o 
  -6 -11   7     3894.88     3841.77     83.52 o 
  -5 -11   7     1255.72     1285.54     41.33 o 
  -4 -11   7     4112.70     4159.99     86.59 o 
  -3 -11   7     3660.19     3544.21    175.19 o 
  -2 -11   7    11297.23    11286.30    190.57 o 
  -1 -11   7     4427.69     4657.17    134.39 o 
   0 -11   7     9114.29     9168.02    135.69 o 
   1 -11   7     8755.99     8806.27    131.47 o 
   2 -11   7     3567.15     3694.46     63.82 o 
   3 -11   7     1921.31     1922.68     40.36 o 
   4 -11   7      929.46      883.53     31.65 o 
   5 -11   7     1628.51     1622.79     38.07 o 
   6 -11   7      246.91      298.84     15.92 o 
   7 -11   7     1859.09     1845.38     43.33 o 
   8 -11   7     1911.28     1941.32     46.06 o 
 -12 -10   7     1505.75     1585.49     74.42 o 
 -11 -10   7      361.09      321.38     32.34 o 
 -10 -10   7     4784.83     4787.06    154.37 o 
  -9 -10   7     4938.84     4851.86    155.83 o 
  -8 -10   7     1676.19     1713.42     47.35 o 
  -7 -10   7     1183.29     1182.94     35.54 o 
  -6 -10   7     4277.82     4337.36    116.54 o 
  -5 -10   7    16354.63    16139.16    284.40 o 
  -4 -10   7     5234.88     5463.59    106.65 o 
  -3 -10   7      494.35      544.70     16.80 o 
  -2 -10   7     1143.00     1131.89     28.46 o 
  -1 -10   7     2220.65     2280.93     49.50 o 
   0 -10   7      504.99      499.01     16.32 o 
   1 -10   7     2136.76     2144.63     41.74 o 
   2 -10   7     6306.74     6292.54     99.58 o 
   3 -10   7     1817.81     1807.93     38.24 o 
   4 -10   7     1154.93     1132.37     28.81 o 
   5 -10   7      582.48      605.55     20.96 o 
   6 -10   7     5537.83     5564.03     94.66 o 
   7 -10   7     2883.90     3035.21     60.65 o 
   8 -10   7     1456.84     1465.59     38.33 o 
 -12  -9   7      646.69      600.96     43.54 o 
 -11  -9   7     7602.85     7646.25    227.41 o 
 -10  -9   7     4213.27     4124.59    137.30 o 
  -9  -9   7     1313.23     1299.15     41.18 o 
  -8  -9   7      199.93      231.68     16.09 o 
  -7  -9   7     1925.76     1947.20     69.10 o 
  -6  -9   7     5113.40     5129.89    102.35 o 
  -5  -9   7     1809.23     1791.59     46.07 o 
  -4  -9   7     9982.63     9992.44    184.59 o 
  -3  -9   7    11183.97    11095.46    453.03 o 
  -2  -9   7      518.43      500.82     17.22 o 
  -1  -9   7     1089.08     1139.65     30.01 o 
   0  -9   7     8899.80     9159.27    135.11 o 
   1  -9   7     4079.88     4201.24     69.61 o 
   2  -9   7      460.89      449.84     15.94 o 
   3  -9   7     2486.75     2440.04     46.60 o 
   4  -9   7      938.66     1009.56     26.73 o 
   5  -9   7     4601.17     4441.57     77.10 o 
   6  -9   7      609.63      562.96     20.90 o 
   7  -9   7     4799.59     4737.42     84.13 o 
   8  -9   7     3239.19     3371.26     66.65 o 
 -12  -8   7     1110.93     1085.59     59.47 o 
 -11  -8   7      703.15      723.72     47.52 o 
 -10  -8   7     1998.93     2089.03     84.72 o 
  -9  -8   7     3485.87     3462.22     81.01 o 
  -8  -8   7      159.39      162.04     15.13 o 
  -7  -8   7     1120.87     1113.23     36.45 o 
  -6  -8   7     1239.11     1224.05     35.75 o 
  -5  -8   7    17036.74    16956.62    290.78 o 
  -4  -8   7     3043.13     3038.38     86.41 o 
  -3  -8   7     9843.28    10012.04    408.15 o 
  -2  -8   7     3982.96     4019.56     75.93 o 
  -1  -8   7     1835.61     1878.18     35.42 o 
   0  -8   7     1522.11     1546.54     31.91 o 
   1  -8   7     6193.86     6200.15     95.70 o 
   2  -8   7     7098.44     7096.97    110.25 o 
   3  -8   7      406.96      459.02     16.22 o 
   4  -8   7     1165.68     1239.20     29.64 o 
   5  -8   7     2005.41     2112.38     43.90 o 
   6  -8   7     3800.27     3881.07     69.96 o 
   7  -8   7      649.47      660.29     23.06 o 
   8  -8   7      334.44      342.18     20.67 o 
 -12  -7   7       70.41       85.31     20.52 o 
 -11  -7   7     2837.74     2806.94    105.94 o 
 -10  -7   7     2531.23     2545.68     65.31 o 
  -9  -7   7     2931.63     2833.67     69.92 o 
  -8  -7   7     2047.37     2023.37     53.01 o 
  -7  -7   7     2561.34     2514.77     64.99 o 
  -6  -7   7     5178.97     5210.66    139.50 o 
  -5  -7   7     1359.02     1354.27     37.00 o 
  -4  -7   7    29300.70    29804.44    477.81 o 
  -3  -7   7      216.92      258.42     11.03 o 
  -2  -7   7     5739.37     5953.92     88.59 o 
  -1  -7   7     3705.90     3975.22     63.95 o 
   0  -7   7     5988.74     5921.43     91.22 o 
   1  -7   7     3861.73     4099.73     66.88 o 
   2  -7   7     1234.28     1231.32     34.05 o 
   3  -7   7     1038.66     1132.93     27.28 o 
   4  -7   7     2217.00     2263.78     44.56 o 
   5  -7   7      333.78      374.72     15.68 o 
   6  -7   7     2722.90     2635.24     58.61 o 
   7  -7   7     4785.08     5047.32     86.72 o 
   8  -7   7     1216.67     1177.80     37.68 o 
 -12  -6   7     1650.54     1694.36     77.13 o 
 -11  -6   7      878.85      930.71     79.44 o 
 -10  -6   7     2198.97     2293.81     64.59 o 
  -9  -6   7     1289.57     1200.50     39.43 o 
  -8  -6   7      748.35      765.34     28.74 o 
  -7  -6   7     5839.93     5639.33    111.86 o 
  -6  -6   7     1607.22     1622.72     58.37 o 
  -5  -6   7     5871.86     6074.73    160.56 o 
  -4  -6   7     1408.47     1397.84     30.02 o 
  -3  -6   7     8844.22     8599.01    123.34 o 
  -2  -6   7      663.03      637.45     16.16 o 
  -1  -6   7     2607.03     2722.38     47.41 o 
   0  -6   7     5351.78     5424.52     83.28 o 
   1  -6   7     1787.96     1926.06     44.74 o 
   2  -6   7     5415.73     5416.82    105.34 o 
   3  -6   7      675.68      733.20     20.54 o 
   4  -6   7     5117.52     5236.52     95.99 o 
   5  -6   7     4030.37     4035.91     92.42 o 
   6  -6   7     3820.42     3860.90     68.50 o 
   7  -6   7      452.88      453.23     18.55 o 
   8  -6   7     1550.02     1580.40     68.68 o 
 -12  -5   7     1369.09     1421.02     47.81 o 
 -11  -5   7      999.81     1020.90     39.93 o 
 -10  -5   7     2858.02     2796.36     69.62 o 
  -9  -5   7      675.32      679.88     28.27 o 
  -8  -5   7     2069.19     2033.62     53.41 o 
  -7  -5   7     2017.22     2008.79     83.83 o 
  -6  -5   7     2701.43     2779.65     74.82 o 
  -5  -5   7       74.15       59.51     10.77 o 
  -4  -5   7     3699.60     3398.84     63.68 o 
  -3  -5   7      778.78      752.10     17.74 o 
  -2  -5   7     6520.76     6526.21    166.78 o 
  -1  -5   7     6229.18     6264.53     92.33 o 
   0  -5   7     1017.80      946.21     24.43 o 
   1  -5   7     4250.14     4350.97     84.06 o 
   2  -5   7     1695.15     1656.33     40.94 o 
   3  -5   7     3002.84     3070.49     53.65 o 
   4  -5   7     1420.88     1443.15     32.10 o 
   5  -5   7     5101.88     5001.55    107.75 o 
   6  -5   7     2948.93     3050.95     57.46 o 
   7  -5   7     3711.88     3710.77     81.14 o 
   8  -5   7     1283.88     1390.66     45.26 o 
   9  -5   7      682.30      676.74     31.20 o 
 -12  -4   7       43.07       55.96     20.82 o 
 -11  -4   7      596.00      611.23     29.36 o 
 -10  -4   7       80.72       93.03     13.23 o 
  -9  -4   7     1399.75     1394.54     42.96 o 
  -8  -4   7      855.54      911.83     32.55 o 
  -7  -4   7     1938.19     1897.38     48.93 o 
  -6  -4   7       69.37       47.79     10.66 o 
  -5  -4   7      684.18      670.39     16.73 o 
  -4  -4   7     2083.46     2070.19     36.82 o 
  -3  -4   7     4482.73     4565.10     69.38 o 
  -2  -4   7     2587.59     2728.15     45.82 o 
  -1  -4   7     5691.42     5753.95    123.51 o 
   0  -4   7    12974.87    13642.40    277.49 o 
   1  -4   7     5347.77     5421.34    101.87 o 
   2  -4   7      181.25      184.97     13.16 o 
   3  -4   7     5889.35     5841.81    139.45 o 
   4  -4   7     4050.74     4005.90    127.46 o 
   5  -4   7     2931.13     2991.73     98.85 o 
   6  -4   7      308.84      324.63     14.54 o 
   7  -4   7       78.87       69.21     11.79 o 
   8  -4   7      336.81      345.60     21.41 o 
   9  -4   7      350.90      370.59     23.31 o 
 -13  -3   7     1375.54     1461.92     50.70 o 
 -12  -3   7     2581.19     2658.84     72.63 o 
 -11  -3   7      491.82      463.31     27.20 o 
 -10  -3   7     2008.97     2042.97     57.87 o 
  -9  -3   7     4299.76     4263.49     94.00 o 
  -8  -3   7     1726.61     1777.64     48.39 o 
  -7  -3   7      570.51      581.39     30.11 o 
  -6  -3   7      930.35      908.54     21.79 o 
  -5  -3   7      159.16      231.36     15.81 o 
  -4  -3   7       21.59       17.05      7.09 o 
  -3  -3   7     2564.09     2288.28     39.88 o 
  -2  -3   7     9774.01    10043.90    144.15 o 
  -1  -3   7    10664.24    10113.96    184.30 o 
   0  -3   7     2439.88     2351.87     90.52 o 
   1  -3   7      863.99      843.59     27.79 o 
   2  -3   7     5435.04     5537.07     85.69 o 
   3  -3   7     2127.63     2050.11     39.49 o 
   4  -3   7     5089.52     4997.96     79.40 o 
   5  -3   7     1196.71     1239.59     48.67 o 
   6  -3   7     4427.66     4641.59     95.91 o 
   7  -3   7     1118.54     1116.29     37.63 o 
   8  -3   7     2217.13     2082.91     62.58 o 
   9  -3   7     3038.75     3178.93     99.60 o 
 -13  -2   7     2899.70     2920.03     79.70 o 
 -12  -2   7      154.97      168.43     20.41 o 
 -11  -2   7     1865.39     1824.14     56.02 o 
 -10  -2   7      361.81      393.70     22.85 o 
  -9  -2   7       28.17       34.93      9.56 o 
  -8  -2   7     3345.26     3262.14     75.97 o 
  -7  -2   7     1110.33     1111.27     35.13 o 
  -6  -2   7      979.06      969.12     24.03 o 
  -5  -2   7     2613.12     2670.24     51.97 o 
  -4  -2   7     6026.16     5872.59     92.83 o 
  -3  -2   7     3429.82     3386.49     54.93 o 
  -2  -2   7     5599.71     5543.63     83.70 o 
  -1  -2   7     1673.42     1738.97     38.54 o 
   0  -2   7     3955.00     4112.35     63.12 o 
   1  -2   7     1014.17     1157.45     24.81 o 
   2  -2   7     1922.92     1999.80     37.58 o 
   3  -2   7     1506.07     1521.35     31.74 o 
   4  -2   7      633.09      643.96     22.15 o 
   5  -2   7     3361.94     3451.54     85.85 o 
   6  -2   7       41.68       56.99      9.68 o 
   7  -2   7     1306.09     1340.29     41.96 o 
   8  -2   7     1057.11     1098.04     44.11 o 
   9  -2   7     1810.62     1777.11     53.35 o 
 -13  -1   7      979.66     1107.20     43.65 o 
 -12  -1   7     3821.06     3907.95     95.45 o 
 -11  -1   7     3548.44     3630.51     89.07 o 
 -10  -1   7       52.82       67.63     12.10 o 
  -9  -1   7     1117.64     1092.82     37.85 o 
  -8  -1   7     1197.81     1156.95     38.87 o 
  -7  -1   7     5949.47     5852.58    106.21 o 
  -6  -1   7      208.49      203.82      9.79 o 
  -5  -1   7      292.39      299.36     10.25 o 
  -4  -1   7     1069.18     1040.51     22.07 o 
  -3  -1   7     3091.10     3156.04     50.74 o 
  -2  -1   7     4111.82     3783.51     73.36 o 
  -1  -1   7     7226.07     7115.36    104.77 o 
   0  -1   7     1495.29     1469.45     28.24 o 
   1  -1   7     3065.66     3222.01     53.54 o 
   2  -1   7     5019.17     4844.88     76.88 o 
   3  -1   7      191.58      189.71     11.10 o 
   4  -1   7     1460.30     1475.18     30.85 o 
   5  -1   7      776.78      801.10     41.38 o 
   6  -1   7      290.00      292.14     17.54 o 
   7  -1   7     1242.62     1306.20     40.66 o 
   8  -1   7     5297.24     5285.09    111.60 o 
   9  -1   7     2185.11     2087.25     59.35 o 
 -13   0   7     1481.07     1415.83     81.06 o 
 -12   0   7     1209.18     1256.18     46.16 o 
 -11   0   7       20.58       34.06     10.57 o 
 -10   0   7     1387.97     1338.07     44.57 o 
  -9   0   7      876.32      887.40     33.59 o 
  -8   0   7     1285.04     1272.99     39.95 o 
  -7   0   7     2964.01     3088.44     61.77 o 
  -6   0   7    11074.30    10806.57    183.95 o 
  -5   0   7     1198.39     1225.14     31.52 o 
  -4   0   7     4897.49     5060.53     77.07 o 
  -3   0   7    13271.71    12853.30    219.77 o 
  -2   0   7      604.43      744.39     17.85 o 
  -1   0   7     1024.66     1078.32     22.54 o 
   0   0   7      935.04     1065.16     22.49 o 
   1   0   7      219.29      224.33      9.36 o 
   2   0   7     9758.50     9655.86    152.39 o 
   3   0   7     5637.10     5778.56    107.71 o 
   4   0   7     1865.31     1758.11     34.65 o 
   5   0   7     1403.03     1451.99     40.38 o 
   6   0   7      772.61      702.97     26.96 o 
   7   0   7     3703.61     3717.65    110.58 o 
   8   0   7      337.53      366.73     21.81 o 
   9   0   7     3878.36     4076.77     93.59 o 
 -13   1   7      944.15      970.06     63.88 o 
 -12   1   7     3838.49     3860.40     95.55 o 
 -11   1   7     3649.41     3725.70     90.30 o 
 -10   1   7       66.25       64.33     11.82 o 
  -9   1   7     1168.18     1095.27     38.15 o 
  -8   1   7     1351.85     1406.58     30.01 o 
  -7   1   7     6026.15     5980.86    108.40 o 
  -6   1   7      196.14      209.40     10.76 o 
  -5   1   7      306.33      278.75     10.57 o 
  -4   1   7     1076.10     1062.20     26.77 o 
  -3   1   7     2985.97     3076.77     50.67 o 
  -2   1   7     4172.51     3896.40     60.54 o 
  -1   1   7     7475.69     7272.88    104.97 o 
   0   1   7     1501.41     1437.67     27.84 o 
   1   1   7     3202.74     3316.27     53.22 o 
   2   1   7     5171.36     5055.14     76.66 o 
   3   1   7      163.47      169.00     10.37 o 
   4   1   7     1459.70     1447.16     37.84 o 
   5   1   7      718.95      723.62     26.71 o 
   6   1   7      297.90      297.96     21.35 o 
   7   1   7     1251.75     1214.39     61.90 o 
   8   1   7     5254.45     5266.32    201.06 o 
   9   1   7     2163.27     2110.18     60.69 o 
 -13   2   7     2912.76     3028.82     82.10 o 
 -12   2   7      159.99      190.96     20.53 o 
 -11   2   7     1949.68     1960.77     58.39 o 
 -10   2   7      400.40      411.00     23.86 o 
  -9   2   7       28.80       28.01      8.61 o 
  -8   2   7     3374.82     3325.91     58.44 o 
  -7   2   7     1154.68     1123.86     30.03 o 
  -6   2   7      998.45     1033.58     27.41 o 
  -5   2   7     2607.79     2669.49     55.07 o 
  -4   2   7     5938.20     5686.24     86.95 o 
  -3   2   7     3496.31     3517.34     55.61 o 
  -2   2   7     5630.40     5667.40     84.00 o 
  -1   2   7     1693.50     1670.03     31.19 o 
   0   2   7     3764.52     3859.04     61.93 o 
   1   2   7      949.10     1140.28     23.67 o 
   2   2   7     2007.61     2077.21     83.58 o 
   3   2   7     1625.01     1685.98     50.38 o 
   4   2   7      587.49      610.31     23.19 o 
   5   2   7     3402.73     3243.89     92.50 o 
   6   2   7       41.97       47.26      8.93 o 
   7   2   7     1359.60     1357.44     49.40 o 
   8   2   7     1017.96      999.45     36.14 o 
   9   2   7     1790.77     1694.95     81.07 o 
 -13   3   7     1362.47     1359.13     50.72 o 
 -12   3   7     2604.50     2696.31     74.68 o 
 -11   3   7      511.53      495.51     27.15 o 
 -10   3   7     2062.28     2122.50     60.02 o 
  -9   3   7     4271.27     4156.95     72.55 o 
  -8   3   7     1689.74     1664.61     36.01 o 
  -7   3   7      545.11      548.47     20.53 o 
  -6   3   7      851.72      890.50     34.28 o 
  -5   3   7      142.87      203.26     10.86 o 
  -4   3   7       25.08       11.51      4.26 o 
  -3   3   7     2628.04     2399.70     40.91 o 
  -2   3   7     9817.27    10305.41    144.63 o 
  -1   3   7    10636.87    10085.81    143.36 o 
   0   3   7     2483.53     2504.87     41.48 o 
   1   3   7      917.77      904.88     21.06 o 
   2   3   7     5497.32     5589.42    164.03 o 
   3   3   7     2228.43     2186.12     45.18 o 
   4   3   7     4904.60     4658.12     94.95 o 
   5   3   7     1182.29     1157.35     35.07 o 
   6   3   7     4345.63     4396.84     93.06 o 
   7   3   7     1091.68     1061.49     44.83 o 
   8   3   7     2324.59     2188.37     71.00 o 
   9   3   7     3016.31     3151.54    118.00 o 
 -12   4   7       47.74       64.97     13.91 o 
 -11   4   7      632.19      625.69     30.91 o 
 -10   4   7       75.40       90.23     13.66 o 
  -9   4   7     1361.03     1334.14     32.48 o 
  -8   4   7      792.22      865.69     23.88 o 
  -7   4   7     1834.60     1804.40     37.29 o 
  -6   4   7       92.72       80.89      8.63 o 
  -5   4   7      624.60      559.56     19.71 o 
  -4   4   7     2191.46     2225.93     51.98 o 
  -3   4   7     4342.40     4466.91     70.18 o 
  -2   4   7     2602.55     2790.22     46.20 o 
  -1   4   7     5543.74     5448.28     83.59 o 
   0   4   7    12625.19    12991.17    184.84 o 
   1   4   7     5270.41     5349.76     89.17 o 
   2   4   7      179.03      179.69      9.00 o 
   3   4   7     5569.99     5636.43    151.09 o 
   4   4   7     4244.25     4155.52    167.07 o 
   5   4   7     2853.56     2780.74     64.42 o 
   6   4   7      285.38      283.66     17.40 o 
   7   4   7       93.89       87.27     12.17 o 
   8   4   7      337.02      307.42     31.12 o 
   9   4   7      388.06      419.50     38.75 o 
 -12   5   7     1296.84     1275.30     47.95 o 
 -11   5   7      991.41     1022.12     40.55 o 
 -10   5   7     2730.22     2656.32     54.74 o 
  -9   5   7      702.58      665.13     21.76 o 
  -8   5   7     2052.89     2019.51     41.86 o 
  -7   5   7     1990.03     2018.30     40.53 o 
  -6   5   7     2822.85     2971.82     62.06 o 
  -5   5   7       73.09       62.26      6.67 o 
  -4   5   7     3748.26     3486.09     57.15 o 
  -3   5   7      819.26      809.07     19.20 o 
  -2   5   7     6644.72     6600.78     97.19 o 
  -1   5   7     6206.07     6077.38     91.40 o 
   0   5   7     1139.47     1042.62     30.20 o 
   1   5   7     4321.55     4186.62    101.53 o 
   2   5   7     1610.39     1637.91     53.25 o 
   3   5   7     2894.88     2999.94     63.79 o 
   4   5   7     1496.00     1527.60     39.37 o 
   5   5   7     5125.95     4805.86     97.62 o 
   6   5   7     2979.70     2959.66     68.14 o 
   7   5   7     3702.84     3574.05    121.30 o 
   8   5   7     1304.98     1301.77     66.08 o 
   9   5   7      639.50      543.68     43.93 o 
 -12   6   7     1609.15     1592.03     54.87 o 
 -11   6   7      865.05      935.07     38.87 o 
 -10   6   7     2160.70     2196.53     47.97 o 
  -9   6   7     1258.78     1247.17     31.93 o 
  -8   6   7      748.55      733.56     22.41 o 
  -7   6   7     5588.38     5434.39     88.83 o 
  -6   6   7     1652.75     1645.53     34.44 o 
  -5   6   7     5938.72     6100.60     94.10 o 
  -4   6   7     1466.02     1411.26     29.29 o 
  -3   6   7     8700.43     8594.13    124.96 o 
  -2   6   7      631.08      591.37     16.01 o 
  -1   6   7     2833.07     2924.97     56.15 o 
   0   6   7     5469.65     5364.20     80.99 o 
   1   6   7     1807.68     1845.92     71.82 o 
   2   6   7     5493.04     5567.04    142.11 o 
   3   6   7      694.83      763.34     24.27 o 
   4   6   7     5052.62     5282.44    101.44 o 
   5   6   7     4043.31     4126.46     84.20 o 
   6   6   7     3838.11     3760.44     81.35 o 
   7   6   7      466.87      461.97     35.36 o 
   8   6   7     1532.32     1601.57     73.16 o 
 -12   7   7       62.34       69.43     13.80 o 
 -11   7   7     2803.02     2797.47     76.22 o 
 -10   7   7     2480.00     2458.84     52.36 o 
  -9   7   7     2972.90     2932.45     56.83 o 
  -8   7   7     1960.17     2002.59     42.58 o 
  -7   7   7     2606.92     2608.28     49.54 o 
  -6   7   7     5216.01     5223.85     90.37 o 
  -5   7   7     1392.74     1332.19     29.42 o 
  -4   7   7    29457.57    29419.16    403.65 o 
  -3   7   7      230.10      267.94     11.05 o 
  -2   7   7     5698.52     5836.56     88.72 o 
  -1   7   7     3906.81     4047.45     63.12 o 
   0   7   7     6121.26     6033.94    108.77 o 
   1   7   7     4141.36     4111.44    110.31 o 
   2   7   7     1162.29     1157.95     31.36 o 
   3   7   7     1070.74     1241.20     56.56 o 
   4   7   7     2254.21     2288.43    143.72 o 
   5   7   7      322.54      373.66     18.18 o 
   6   7   7     2745.45     2686.87     94.31 o 
   7   7   7     4786.48     4794.29    150.96 o 
   8   7   7     1187.50     1025.52     57.88 o 
 -12   8   7     1056.20     1045.44     43.17 o 
 -11   8   7      729.89      807.02     27.60 o 
 -10   8   7     2016.90     2051.43     46.67 o 
  -9   8   7     3619.79     3575.14     66.43 o 
  -8   8   7      200.95      185.49     12.84 o 
  -7   8   7     1176.14     1192.05     29.46 o 
  -6   8   7     1264.73     1232.90     29.23 o 
  -5   8   7    16621.91    16183.81    232.64 o 
  -4   8   7     2973.90     2866.32     50.82 o 
  -3   8   7     9747.09     9975.81    144.20 o 
  -2   8   7     4023.09     4067.39     64.53 o 
  -1   8   7     1915.72     1864.07     34.12 o 
   0   8   7     1598.09     1613.80     35.18 o 
   1   8   7     6462.13     6316.99    159.70 o 
   2   8   7     7368.54     7529.45    208.38 o 
   3   8   7      436.51      506.34     18.86 o 
   4   8   7     1089.77     1192.16     42.17 o 
   5   8   7     1984.06     2097.06     77.39 o 
   6   8   7     3688.04     3764.59    121.36 o 
   7   8   7      655.27      742.34     45.38 o 
   8   8   7      353.90      382.45     34.60 o 
 -12   9   7      611.68      550.54     31.39 o 
 -11   9   7     7469.30     7714.13    204.82 o 
 -10   9   7     4211.56     4098.46     81.33 o 
  -9   9   7     1353.42     1333.06     34.46 o 
  -8   9   7      208.25      237.68     13.33 o 
  -7   9   7     1921.34     1922.98     41.10 o 
  -6   9   7     5038.38     4999.53     82.89 o 
  -5   9   7     1926.78     1908.28     38.17 o 
  -4   9   7    10136.76    10291.31    148.54 o 
  -3   9   7    11200.04    11233.22    160.46 o 
  -2   9   7      570.32      544.45     15.52 o 
  -1   9   7     1085.47     1144.12     28.97 o 
   0   9   7     8965.95     9367.08    229.49 o 
   1   9   7     4155.83     4400.90    114.91 o 
   2   9   7      510.72      478.00     18.20 o 
   3   9   7     2461.52     2408.53     55.03 o 
   4   9   7      990.04     1077.12     48.45 o 
   5   9   7     4545.03     4515.58    133.52 o 
   6   9   7      642.73      656.96     39.82 o 
   7   9   7     4818.05     4769.27    146.88 o 
   8   9   7     3326.10     3453.37    118.85 o 
 -12  10   7     1404.00     1479.32     53.41 o 
 -11  10   7      384.04      372.99     19.56 o 
 -10  10   7     4778.50     4787.60     86.34 o 
  -9  10   7     4960.36     5008.27     91.17 o 
  -8  10   7     1693.62     1703.83     39.44 o 
  -7  10   7     1093.19     1068.83     28.92 o 
  -6  10   7     4141.94     4086.57     71.55 o 
  -5  10   7    16060.23    16055.10    228.81 o 
  -4  10   7     5145.18     5413.87     85.93 o 
  -3  10   7      451.18      509.46     16.08 o 
  -2  10   7     1112.49     1068.76     24.21 o 
  -1  10   7     2265.70     2246.23     48.44 o 
   0  10   7      450.65      456.88     24.73 o 
   1  10   7     2191.67     2250.22     49.05 o 
   2  10   7     6510.48     6537.37    117.74 o 
   3  10   7     1828.03     1847.49     66.76 o 
   4  10   7     1046.25     1119.96     50.59 o 
   5  10   7      561.67      589.33     36.60 o 
   6  10   7     5530.18     5679.76    163.05 o 
   7  10   7     2883.31     3033.14    106.49 o 
   8  10   7     1435.64     1419.51     68.45 o 
 -11  11   7     2153.03     2102.43     50.13 o 
 -10  11   7     4167.18     4229.01     79.59 o 
  -9  11   7     3345.37     3291.37     84.29 o 
  -8  11   7     2365.64     2426.23     50.72 o 
  -7  11   7     1088.90     1074.84     28.88 o 
  -6  11   7     4020.31     4042.72     69.50 o 
  -5  11   7     1232.73     1255.19     29.99 o 
  -4  11   7     4222.90     4301.47     70.56 o 
  -3  11   7     3622.74     3647.67     60.73 o 
  -2  11   7    11081.32    11100.65    158.61 o 
  -1  11   7     4393.90     4503.07     87.28 o 
   0  11   7     9056.64     9200.23    161.56 o 
   1  11   7     8651.70     8809.93    155.76 o 
   2  11   7     3538.80     3650.99    108.77 o 
   3  11   7     1904.42     2002.80     70.72 o 
   4  11   7      958.20      882.71     44.18 o 
   5  11   7     1643.75     1708.75     67.51 o 
   6  11   7      241.81      283.49     27.74 o 
   7  11   7     1778.53     1638.97     73.55 o 
   8  11   7     1883.45     1777.30     79.01 o 
 -11  12   7      297.56      319.63     42.57 o 
 -10  12   7     1842.47     1811.18     44.28 o 
  -9  12   7     1172.59     1284.57     35.07 o 
  -8  12   7     4650.32     4713.49     83.54 o 
  -7  12   7     6973.41     6788.28    110.04 o 
  -6  12   7      417.46      431.10     17.02 o 
  -5  12   7     4617.91     4721.13     78.85 o 
  -4  12   7     1529.43     1483.29     32.65 o 
  -3  12   7     6732.14     7097.57    107.53 o 
  -2  12   7     6776.17     6981.35     90.30 o 
  -1  12   7     5338.08     5488.99     84.52 o 
   0  12   7     6183.89     6344.01    116.06 o 
   1  12   7     2638.43     2698.43     58.34 o 
   2  12   7     4128.20     4133.09    121.53 o 
   3  12   7     2367.28     2362.59     80.64 o 
   4  12   7     3414.01     3659.63    110.43 o 
   5  12   7     2575.24     2521.87     90.18 o 
   6  12   7     2264.05     2270.68     84.46 o 
   7  12   7      578.38      628.98     41.65 o 
 -11  13   7      873.27      892.85     36.93 o 
 -10  13   7       13.56       26.70      8.04 o 
  -9  13   7     8254.69     8299.84    133.83 o 
  -8  13   7     6709.00     6573.84    109.12 o 
  -7  13   7      255.89      257.54     14.48 o 
  -6  13   7     5189.76     5268.79     87.75 o 
  -5  13   7     1239.11     1324.33     31.60 o 
  -4  13   7     5668.23     5558.11     97.67 o 
  -3  13   7      487.74      508.91     16.61 o 
  -2  13   7    11843.95    12222.31    211.39 o 
  -1  13   7    10493.31    10857.05    156.15 o 
   0  13   7      352.43      356.80     13.71 o 
   1  13   7      986.69      968.98     30.80 o 
   2  13   7     4846.04     4798.13    136.88 o 
   3  13   7     5361.48     5327.57    149.16 o 
   4  13   7       12.71       12.00      9.73 o 
   5  13   7     2694.20     2692.06     95.04 o 
   6  13   7      833.92      815.87     37.24 o 
   7  13   7     1572.91     1549.73     51.90 o 
 -11  14   7      319.33      334.84     23.11 o 
 -10  14   7      560.92      574.64     29.12 o 
  -9  14   7     1203.32     1154.86     33.75 o 
  -8  14   7     1959.27     1941.16     45.01 o 
  -7  14   7     9683.64     9457.93    145.89 o 
  -6  14   7      648.80      678.24     22.21 o 
  -5  14   7     2393.55     2388.39     47.47 o 
  -4  14   7     1866.42     1941.24     48.99 o 
  -3  14   7    17568.55    17525.55    291.59 o 
  -2  14   7     1108.61     1181.15     34.44 o 
  -1  14   7     4722.00     4778.66     77.24 o 
   0  14   7     5037.45     5140.06     97.35 o 
   1  14   7     1391.92     1381.12     39.12 o 
   2  14   7     1150.78     1176.16     36.23 o 
   3  14   7     2005.62     2037.98     61.03 o 
   4  14   7     6965.21     6945.12    134.63 o 
   5  14   7      581.06      617.45     29.09 o 
   6  14   7     1066.92     1032.10     39.56 o 
   7  14   7       38.02       42.02     11.86 o 
 -10  15   7      370.88      370.60     24.30 o 
  -9  15   7      566.28      554.16     27.80 o 
  -8  15   7     2430.98     2390.96     63.21 o 
  -7  15   7       25.09       42.61     10.05 o 
  -6  15   7     3241.67     3212.51     73.82 o 
  -5  15   7       67.93       57.03      9.78 o 
  -4  15   7     5892.41     5957.90    115.36 o 
  -3  15   7      767.03      769.71     27.47 o 
  -2  15   7    19529.83    19831.07    334.72 o 
  -1  15   7     5517.43     5611.77    106.69 o 
   0  15   7     1029.07     1052.88     32.20 o 
   1  15   7     1767.34     1813.74     47.95 o 
   2  15   7     1367.61     1370.77     40.35 o 
   3  15   7     1998.68     1967.24     52.96 o 
   4  15   7      848.49      855.81     33.26 o 
   5  15   7     3964.96     4023.05    101.88 o 
   6  15   7      687.78      730.94     32.84 o 
 -10  16   7     1349.32     1378.07     47.63 o 
  -9  16   7      218.46      224.80     19.89 o 
  -8  16   7     1199.08     1194.14     60.65 o 
  -7  16   7     2715.36     2747.12     68.72 o 
  -6  16   7     1820.14     1697.25     66.89 o 
  -5  16   7     2250.85     2342.93     58.29 o 
  -4  16   7      519.99      517.06     23.35 o 
  -3  16   7     5068.40     5212.17    101.27 o 
  -2  16   7      138.90      149.79     18.99 o 
  -1  16   7     4541.23     4561.61    127.10 o 
   0  16   7     6024.96     6075.74    115.56 o 
   1  16   7       97.34       96.29     18.74 o 
   2  16   7     2877.49     2894.24     68.18 o 
   3  16   7     4114.20     4153.22     92.69 o 
   4  16   7     6379.37     6266.95    128.10 o 
   5  16   7      361.78      373.45     36.68 o 
   6  16   7      860.30      871.90     36.89 o 
  -9  17   7      489.92      482.89     43.88 o 
  -8  17   7      342.03      365.37     22.27 o 
  -7  17   7     1173.88     1232.81     41.24 o 
  -6  17   7     1998.82     1876.12     52.52 o 
  -5  17   7       25.71       22.99      9.47 o 
  -4  17   7     1648.79     1666.30     45.52 o 
  -3  17   7      692.04      730.75     27.30 o 
  -2  17   7     3741.69     3815.81    113.42 o 
  -1  17   7     2117.49     2181.86     74.86 o 
   0  17   7     1954.31     1944.83     48.26 o 
   1  17   7     3267.99     3229.94     71.30 o 
   2  17   7      246.45      241.65     17.32 o 
   3  17   7     3355.33     3365.32     78.69 o 
   4  17   7      704.91      714.39     40.74 o 
   5  17   7     1941.05     1987.42     57.39 o 
   6  17   7      281.74      281.25     22.35 o 
  -9  18   7     1384.26     1358.44     47.14 o 
  -8  18   7      200.66      178.97     18.21 o 
  -7  18   7      747.78      839.64     33.85 o 
  -6  18   7      174.92      152.43     26.44 o 
  -5  18   7     5180.47     5218.94    159.62 o 
  -4  18   7     1071.29     1112.53     36.34 o 
  -3  18   7     4884.78     4900.16    141.60 o 
  -2  18   7      490.32      473.18     31.24 o 
  -1  18   7     3626.24     3550.87    109.94 o 
   0  18   7      774.88      771.44     39.67 o 
   1  18   7     1838.56     1829.19     49.02 o 
   2  18   7     2678.94     2637.41     64.71 o 
   3  18   7     2305.54     2239.44     59.48 o 
   4  18   7      276.39      263.45     20.38 o 
   5  18   7      172.70      204.45     20.00 o 
  -8  19   7      533.09      516.65     27.48 o 
  -7  19   7      987.78      985.31     37.90 o 
  -6  19   7      816.85      836.39     33.34 o 
  -5  19   7      171.46      179.03     16.97 o 
  -4  19   7     4326.81     4361.02    131.06 o 
  -3  19   7     1094.20     1069.42     50.56 o 
  -2  19   7      232.72      241.57     23.67 o 
  -1  19   7      938.32      962.04     46.46 o 
   0  19   7     3121.59     3154.02     99.58 o 
   1  19   7     2043.41     2019.15     52.86 o 
   2  19   7      832.90      814.35     31.95 o 
   3  19   7     1213.37     1240.85     41.55 o 
   4  19   7      409.66      453.28     25.24 o 
   5  19   7      162.38      159.64     18.15 o 
  -8  20   7      142.01      188.38     19.85 o 
  -7  20   7        2.92        3.38      7.82 o 
  -6  20   7     3427.79     3602.81    139.38 o 
  -5  20   7     3730.50     3764.88    119.08 o 
  -4  20   7     1276.13     1260.92     57.39 o 
  -3  20   7       69.05       81.20     16.49 o 
  -2  20   7      124.26      148.10     21.21 o 
  -1  20   7      528.74      461.65     32.59 o 
   0  20   7      648.55      616.54     37.02 o 
   1  20   7     1281.19     1273.49     57.27 o 
   2  20   7     6154.13     6215.01    123.49 o 
   3  20   7      125.85      127.57     15.55 o 
   4  20   7      166.42      170.68     18.32 o 
  -7  21   7      646.58      697.35     51.36 o 
  -6  21   7     1012.54      967.27     51.85 o 
  -5  21   7       33.22       53.66     16.13 o 
  -4  21   7     3186.20     3142.54    104.72 o 
  -3  21   7     1276.78     1263.68     57.43 o 
  -2  21   7       74.07       74.02     17.14 o 
  -1  21   7      630.90      624.69     37.92 o 
   0  21   7     2751.79     2701.20     92.73 o 
   1  21   7     1511.95     1443.36     62.80 o 
   2  21   7      492.98      460.66     24.50 o 
   3  21   7      348.26      360.32     22.75 o 
  -6  22   7      510.11      504.80     36.95 o 
  -5  22   7     4794.06     4653.48    139.99 o 
  -4  22   7     2332.82     2304.23     86.55 o 
  -3  22   7      139.40      144.51     22.22 o 
  -2  22   7      252.12      278.36     27.16 o 
  -1  22   7      270.32      269.81     27.05 o 
   0  22   7     1227.77     1149.50     54.22 o 
   1  22   7     1040.12     1039.51     51.23 o 
   2  22   7      665.12      638.96     39.57 o 
  -5  23   7        4.99        8.09     11.14 o 
  -4  23   7     1262.39     1264.63     59.63 o 
  -3  23   7      880.97      866.87     48.02 o 
  -2  23   7      296.53      275.25     27.13 o 
  -1  23   7     1622.94     1610.01     67.44 o 
   0  23   7      593.28      557.42     37.15 o 
   1  23   7      155.12      172.74     24.14 o 
  -3  24   7      409.21      363.89     32.50 o 
  -2  24   7      524.44      505.84     37.44 o 
  -1  24   7      120.68      152.37     23.49 o 
  -4 -23   8        4.16        7.30     12.00 o 
  -3 -23   8      706.22      677.29     45.95 o 
  -2 -23   8     4191.19     4121.38    143.78 o 
  -1 -23   8      370.86      362.16     34.48 o 
  -5 -22   8      371.12      485.66     39.12 o 
  -4 -22   8      804.72      813.11     50.63 o 
  -3 -22   8      284.97      336.55     31.27 o 
  -2 -22   8      101.63       92.85     20.22 o 
  -1 -22   8     3687.24     3536.35    125.81 o 
   0 -22   8     1948.98     1908.81     83.83 o 
   1 -22   8      621.65      595.90     43.87 o 
  -6 -21   8     3165.83     2904.72    112.00 o 
  -5 -21   8     4287.19     4026.72    140.79 o 
  -4 -21   8     1285.29     1348.60     66.64 o 
  -3 -21   8      195.38      184.59     26.25 o 
  -2 -21   8     1860.38     1853.63     79.85 o 
  -1 -21   8      771.86      756.66     47.73 o 
   0 -21   8     1345.53     1346.27     66.02 o 
   1 -21   8     2560.56     2472.62     65.80 o 
   2 -21   8      496.64      479.59     25.74 o 
  -7 -20   8     1067.37     1056.82     59.85 o 
  -6 -20   8     1645.64     1579.63     74.55 o 
  -5 -20   8      968.12      907.74     53.90 o 
  -4 -20   8      749.53      757.93     46.95 o 
  -3 -20   8     2165.40     2078.52     84.45 o 
  -2 -20   8       17.04       -1.34     10.29 o 
  -1 -20   8      756.75      792.25     47.40 o 
   0 -20   8     2884.02     2848.79     97.60 o 
   1 -20   8     4451.13     4460.57    227.79 o 
   2 -20   8     1851.66     1828.99     50.12 o 
   3 -20   8      427.99      424.77     20.43 o 
  -8 -19   8      620.51      651.13     45.52 o 
  -7 -19   8      362.38      391.97     35.17 o 
  -6 -19   8      702.61      797.04     50.17 o 
  -5 -19   8     5422.39     5083.33    163.20 o 
  -4 -19   8     2597.05     2563.25     96.82 o 
  -3 -19   8      244.54      236.25     26.06 o 
  -2 -19   8      729.39      640.02     41.06 o 
  -1 -19   8      494.56      502.93     23.52 o 
   0 -19   8     1470.77     1477.76     44.52 o 
   1 -19   8     1165.73     1222.18     53.78 o 
   2 -19   8     1392.30     1346.36     35.85 o 
   3 -19   8     2976.00     2988.25     60.59 o 
   4 -19   8      272.72      286.12     18.51 o 
  -9 -18   8     1514.53     1508.77     72.64 o 
  -8 -18   8      925.34      864.24     53.32 o 
  -7 -18   8      726.63      695.27     47.49 o 
  -6 -18   8     2501.49     2455.64     97.67 o 
  -5 -18   8      348.87      375.89     32.89 o 
  -4 -18   8     1490.86     1568.88     69.66 o 
  -3 -18   8     1340.62     1441.68     64.34 o 
  -2 -18   8      678.14      670.18     26.64 o 
  -1 -18   8      150.13      157.21     14.30 o 
   0 -18   8      930.96      910.56     33.23 o 
   1 -18   8     1083.92     1136.22     30.94 o 
   2 -18   8     4016.13     3988.58    101.41 o 
   3 -18   8      423.52      429.87     19.67 o 
   4 -18   8     1900.51     1822.09     45.02 o 
  -9 -17   8      514.77      518.50     40.75 o 
  -8 -17   8     1169.71     1170.90     62.18 o 
  -7 -17   8     1650.31     1621.19     75.16 o 
  -6 -17   8       89.86       77.08     18.77 o 
  -5 -17   8     2739.57     2635.71     99.23 o 
  -4 -17   8     1858.38     1874.76     76.80 o 
  -3 -17   8      705.81      769.19     43.49 o 
  -2 -17   8      446.11      466.39     21.47 o 
  -1 -17   8     1629.48     1732.62     47.49 o 
   0 -17   8      452.82      449.89     50.65 o 
   1 -17   8     1950.86     1942.58     42.58 o 
   2 -17   8     2347.70     2327.43     49.43 o 
   3 -17   8     5202.34     4884.80     86.53 o 
   4 -17   8     1443.23     1499.79     38.44 o 
   5 -17   8       27.46       32.46      8.54 o 
 -10 -16   8      373.69      325.21     33.86 o 
  -9 -16   8     2367.11     2348.50     96.41 o 
  -8 -16   8     3132.77     3141.55    116.77 o 
  -7 -16   8        2.46        2.32     10.86 o 
  -6 -16   8     1262.67     1131.91     59.59 o 
  -5 -16   8      923.11      895.02     49.57 o 
  -4 -16   8      577.74      645.70     40.04 o 
  -3 -16   8     1126.26     1100.52     34.91 o 
  -2 -16   8     2856.91     2840.17     66.39 o 
  -1 -16   8      372.14      400.75     20.26 o 
   0 -16   8     1744.95     1729.51     38.54 o 
   1 -16   8     1453.57     1455.03     35.40 o 
   2 -16   8     1236.23     1255.62     32.84 o 
   3 -16   8     1679.98     1683.44     40.48 o 
   4 -16   8      242.03      243.85     20.23 o 
   5 -16   8      702.15      701.57     31.76 o 
 -10 -15   8     3654.30     3668.51    131.23 o 
  -9 -15   8     1161.22     1188.59     62.71 o 
  -8 -15   8     2219.79     2250.74     91.98 o 
  -7 -15   8     3831.83     3712.49    129.72 o 
  -6 -15   8      874.10      832.94     48.71 o 
  -5 -15   8     1556.63     1572.06     68.40 o 
  -4 -15   8     1656.80     1558.37     44.02 o 
  -3 -15   8     4690.19     4662.14    103.24 o 
  -2 -15   8       77.00       93.47     11.31 o 
  -1 -15   8     1765.18     1789.98     88.91 o 
   0 -15   8      100.66       97.54     12.03 o 
   1 -15   8      295.00      298.10     14.68 o 
   2 -15   8      988.50     1055.55     37.43 o 
   3 -15   8     1449.41     1508.83     42.06 o 
   4 -15   8     2504.73     2411.92     51.89 o 
   5 -15   8     2124.73     2199.63     50.71 o 
   6 -15   8      126.57      126.00     13.47 o 
 -10 -14   8      519.63      579.95     43.16 o 
  -9 -14   8     4919.87     4831.11    160.88 o 
  -8 -14   8     6570.97     6733.91    202.88 o 
  -7 -14   8      101.12       92.62     19.75 o 
  -6 -14   8     1947.65     1846.75     80.76 o 
  -5 -14   8      396.98      389.36     19.55 o 
  -4 -14   8     1506.81     1414.11     41.15 o 
  -3 -14   8     1519.06     1485.49     51.11 o 
  -2 -14   8    11190.88    11546.13    209.86 o 
  -1 -14   8     1715.89     1821.17     38.39 o 
   0 -14   8      245.70      283.36     13.67 o 
   1 -14   8     1414.13     1474.02     41.03 o 
   2 -14   8     1748.35     1732.83     39.44 o 
   3 -14   8     1241.82     1199.93     31.95 o 
   4 -14   8      140.66      139.87     12.68 o 
   5 -14   8      599.88      601.50     23.18 o 
   6 -14   8     2072.69     2152.78     49.98 o 
 -11 -13   8       72.14      104.68     22.93 o 
 -10 -13   8     1234.51     1246.36     64.43 o 
  -9 -13   8     1600.39     1581.93     72.69 o 
  -8 -13   8     4178.19     4333.09    142.29 o 
  -7 -13   8     6478.08     6310.86    193.25 o 
  -6 -13   8      728.03      758.73     28.68 o 
  -5 -13   8     1784.92     1709.27     96.51 o 
  -4 -13   8     1024.51     1047.41     33.05 o 
  -3 -13   8     9597.13     9333.06    179.85 o 
  -2 -13   8     2866.43     2919.05     65.59 o 
  -1 -13   8     2041.52     2103.82     41.39 o 
   0 -13   8      461.80      499.67     17.59 o 
   1 -13   8      555.65      525.73     18.88 o 
   2 -13   8     1415.31     1409.39     33.81 o 
   3 -13   8     5380.72     5280.91     89.65 o 
   4 -13   8     1018.04     1003.54     29.35 o 
   5 -13   8     1224.39     1213.22     33.79 o 
   6 -13   8      513.66      548.14     22.59 o 
 -11 -12   8     1329.83     1335.62     69.20 o 
 -10 -12   8     1154.51     1085.64     59.48 o 
  -9 -12   8     3703.32     3562.13    126.69 o 
  -8 -12   8     5917.93     6209.85    187.48 o 
  -7 -12   8     2603.00     2623.98     64.26 o 
  -6 -12   8     2788.08     2847.85     68.10 o 
  -5 -12   8      121.63      141.99     12.97 o 
  -4 -12   8     6177.17     5868.66    118.69 o 
  -3 -12   8      776.26      826.54     28.03 o 
  -2 -12   8     3582.86     3728.85     62.79 o 
  -1 -12   8     2495.42     2591.63     48.36 o 
   0 -12   8      397.05      402.48     15.80 o 
   1 -12   8     1682.14     1686.35     41.14 o 
   2 -12   8     4378.98     4275.20     74.34 o 
   3 -12   8     2146.67     2115.25     44.97 o 
   4 -12   8       87.71       69.74      9.22 o 
   5 -12   8       61.46       65.23      9.53 o 
   6 -12   8      491.89      461.10     21.74 o 
   7 -12   8      881.22      915.26     36.66 o 
 -11 -11   8      890.82      835.36     52.64 o 
 -10 -11   8     3108.00     3051.49    114.50 o 
  -9 -11   8     2000.72     2069.49     86.91 o 
  -8 -11   8     3028.95     3061.57    111.09 o 
  -7 -11   8     1567.77     1529.00     44.02 o 
  -6 -11   8     5312.59     5176.45    113.86 o 
  -5 -11   8     8039.93     7806.88    304.73 o 
  -4 -11   8     3458.71     3276.02     73.98 o 
  -3 -11   8     3382.79     3356.13     71.03 o 
  -2 -11   8      200.33      234.70     11.72 o 
  -1 -11   8     2106.16     2130.62     40.54 o 
   0 -11   8      578.28      625.24     19.67 o 
   1 -11   8       54.66       60.97      9.96 o 
   2 -11   8     3182.53     3134.95     58.04 o 
   3 -11   8     1297.88     1296.87     32.25 o 
   4 -11   8     2203.29     2167.93     75.63 o 
   5 -11   8     2180.44     2052.34     45.69 o 
   6 -11   8      717.18      780.46     26.42 o 
   7 -11   8      429.39      461.20     21.03 o 
 -11 -10   8     3658.69     3510.39    127.74 o 
 -10 -10   8     2661.19     2580.52    101.01 o 
  -9 -10   8     1036.45     1057.14     56.72 o 
  -8 -10   8        7.64       31.59     10.90 o 
  -7 -10   8     5729.19     5911.37    118.60 o 
  -6 -10   8     9318.54     8984.48    172.74 o 
  -5 -10   8     1736.61     1677.60     46.24 o 
  -4 -10   8     7380.81     7524.68    143.30 o 
  -3 -10   8     4940.94     4945.82    170.94 o 
  -2 -10   8      882.87      938.84     22.45 o 
  -1 -10   8       99.87      106.98      8.73 o 
   0 -10   8     5964.43     6097.01     95.91 o 
   1 -10   8     5875.37     5701.16     91.54 o 
   2 -10   8      449.59      480.22     17.52 o 
   3 -10   8        0.43        5.09      5.10 o 
   4 -10   8     1749.54     1761.44     49.74 o 
   5 -10   8      356.54      345.66     16.74 o 
   6 -10   8      811.69      823.36     26.78 o 
   7 -10   8      570.59      619.27     28.33 o 
 -12  -9   8     1334.99     1310.12     68.87 o 
 -11  -9   8      498.67      502.87     40.15 o 
 -10  -9   8     1980.44     2117.03     87.14 o 
  -9  -9   8      128.57      170.12     16.81 o 
  -8  -9   8      964.48      962.82     34.10 o 
  -7  -9   8      223.37      206.46     15.24 o 
  -6  -9   8     2292.50     2294.92     55.89 o 
  -5  -9   8    12584.36    12557.83    285.19 o 
  -4  -9   8     2427.17     2289.56     53.90 o 
  -3  -9   8     1457.43     1485.13     34.53 o 
  -2  -9   8     2587.20     2606.35     45.83 o 
  -1  -9   8     4070.47     4294.59     69.88 o 
   0  -9   8     2580.42     2677.01     48.55 o 
   1  -9   8     2673.36     2559.18     48.02 o 
   2  -9   8     3671.30     3655.99     64.15 o 
   3  -9   8      380.11      401.21     16.32 o 
   4  -9   8     1761.00     1680.30     38.63 o 
   5  -9   8     4741.38     4823.41     84.69 o 
   6  -9   8      615.97      603.95     22.64 o 
   7  -9   8     1219.76     1265.97     49.13 o 
 -12  -8   8      117.00      128.83     25.14 o 
 -11  -8   8     4465.46     4414.37    149.29 o 
 -10  -8   8     3068.30     3098.07     77.32 o 
  -9  -8   8      790.09      764.16     31.12 o 
  -8  -8   8     1487.23     1521.26     58.92 o 
  -7  -8   8     2535.91     2562.53     68.94 o 
  -6  -8   8     4763.18     4647.37     95.07 o 
  -5  -8   8     1531.59     1514.53     41.79 o 
  -4  -8   8     8930.72     8973.63    225.39 o 
  -3  -8   8     2010.96     1950.77     95.26 o 
  -2  -8   8      118.63      135.07      8.32 o 
  -1  -8   8     6654.80     6665.14    100.37 o 
   0  -8   8     6113.07     6381.86     97.56 o 
   1  -8   8     5918.29     5874.27     94.44 o 
   2  -8   8       69.75       62.16      7.60 o 
   3  -8   8     1656.71     1660.87     36.34 o 
   4  -8   8     3972.29     3945.40     70.19 o 
   5  -8   8      315.00      305.01     15.61 o 
   6  -8   8     3156.65     3102.84     67.70 o 
   7  -8   8     1957.49     2106.64     51.18 o 
 -12  -7   8     3160.78     3185.85    119.07 o 
 -11  -7   8      537.97      520.72     40.20 o 
 -10  -7   8     1220.00     1234.07     42.22 o 
  -9  -7   8      552.92      562.26     26.35 o 
  -8  -7   8     1043.10      967.52     34.43 o 
  -7  -7   8     3773.62     3798.80     97.06 o 
  -6  -7   8     5488.85     5506.44    109.44 o 
  -5  -7   8     5209.35     5225.44    140.75 o 
  -4  -7   8      793.76      826.59     37.21 o 
  -3  -7   8     7837.93     7415.56    333.42 o 
  -2  -7   8     6556.55     6479.37     97.77 o 
  -1  -7   8      522.06      585.13     16.82 o 
   0  -7   8      427.76      444.14     15.20 o 
   1  -7   8     2334.81     2324.15     44.11 o 
   2  -7   8      701.12      711.06     21.11 o 
   3  -7   8     1437.12     1380.21     31.77 o 
   4  -7   8     1008.89     1112.22     29.39 o 
   5  -7   8     5964.75     5964.76    102.56 o 
   6  -7   8     1117.42     1133.39     31.26 o 
   7  -7   8      461.65      462.34     25.84 o 
   8  -7   8      569.07      605.53     30.57 o 
 -12  -6   8      650.61      683.03     48.13 o 
 -11  -6   8     2190.36     2098.62     66.97 o 
 -10  -6   8      607.95      649.78     29.76 o 
  -9  -6   8      578.14      630.63     27.53 o 
  -8  -6   8     5801.42     5921.24    124.57 o 
  -7  -6   8     2075.13     2048.74     52.51 o 
  -6  -6   8     2712.29     2729.09     64.60 o 
  -5  -6   8      897.70      996.96     41.01 o 
  -4  -6   8     7187.49     7469.97    129.37 o 
  -3  -6   8     1100.98     1174.93     25.13 o 
  -2  -6   8     6057.74     6206.30     92.44 o 
  -1  -6   8     2401.05     2605.65     52.80 o 
   0  -6   8     5039.03     4954.21     78.85 o 
   1  -6   8      343.50      362.96     17.14 o 
   2  -6   8     2136.26     2173.37     42.20 o 
   3  -6   8     3612.24     3619.01     62.94 o 
   4  -6   8     3331.06     3318.48     59.79 o 
   5  -6   8     1701.33     1767.53     39.51 o 
   6  -6   8     6529.67     6721.64    109.29 o 
   7  -6   8     1221.64     1210.58     59.86 o 
   8  -6   8       44.11       48.69     11.78 o 
 -12  -5   8      890.76      946.99     39.24 o 
 -11  -5   8      158.78      172.52     18.44 o 
 -10  -5   8     2276.99     2377.13     64.57 o 
  -9  -5   8      855.66      825.25     33.20 o 
  -8  -5   8     2519.25     2440.44    109.67 o 
  -7  -5   8      910.83      892.83     31.58 o 
  -6  -5   8     3446.37     3442.46    103.39 o 
  -5  -5   8     1230.36     1207.28     46.78 o 
  -4  -5   8       63.71       58.30      6.28 o 
  -3  -5   8     6123.06     5861.38     89.37 o 
  -2  -5   8     1208.07     1185.05     26.04 o 
  -1  -5   8      107.49      121.08      9.42 o 
   0  -5   8     2028.59     1913.41     52.44 o 
   1  -5   8     5258.78     5454.85    117.89 o 
   2  -5   8       29.34       31.47      5.64 o 
   3  -5   8     1763.95     1705.94     36.10 o 
   4  -5   8     5678.71     5713.90     95.79 o 
   5  -5   8    11612.71    11889.44    316.89 o 
   6  -5   8      193.11      196.67     13.78 o 
   7  -5   8     2044.78     2134.65     59.20 o 
   8  -5   8      238.69      218.30     19.74 o 
 -12  -4   8      175.00      170.19     19.01 o 
 -11  -4   8      257.79      274.34     20.44 o 
 -10  -4   8     1222.64     1150.46     41.01 o 
  -9  -4   8     3418.49     3437.45     80.58 o 
  -8  -4   8     4010.69     3884.35     87.19 o 
  -7  -4   8     4555.44     4688.33     98.83 o 
  -6  -4   8      273.44      276.67     21.54 o 
  -5  -4   8     6942.97     6905.41    119.24 o 
  -4  -4   8      139.44      183.38      8.58 o 
  -3  -4   8     4082.02     3968.73     63.20 o 
  -2  -4   8     3042.23     3103.36     52.68 o 
  -1  -4   8    14808.06    14781.44    250.39 o 
   0  -4   8     2078.88     2182.08     71.43 o 
   1  -4   8      861.43      860.35     27.46 o 
   2  -4   8     5529.65     5504.15     87.18 o 
   3  -4   8     2915.97     2819.09     63.25 o 
   4  -4   8     2826.03     3037.00     91.99 o 
   5  -4   8     2130.33     2233.13     56.63 o 
   6  -4   8     6852.74     6887.23    136.40 o 
   7  -4   8     1961.82     1937.26     55.49 o 
   8  -4   8     1294.79     1369.96     55.81 o 
 -12  -3   8      206.84      252.32     23.09 o 
 -11  -3   8      261.77      282.32     20.84 o 
 -10  -3   8      798.83      809.73     33.28 o 
  -9  -3   8      730.24      730.00     30.22 o 
  -8  -3   8     1232.75     1242.22     47.72 o 
  -7  -3   8     5407.25     5526.96    154.48 o 
  -6  -3   8     7162.88     7190.46    192.59 o 
  -5  -3   8     2412.27     2506.75     50.39 o 
  -4  -3   8     8086.88     7935.28    118.47 o 
  -3  -3   8     3437.71     3453.49     56.83 o 
  -2  -3   8     5526.84     5630.05    104.42 o 
  -1  -3   8     1007.40     1027.14     31.44 o 
   0  -3   8     4264.30     4271.63     83.20 o 
   1  -3   8     1670.94     1637.01     33.44 o 
   2  -3   8     1572.82     1655.10     34.08 o 
   3  -3   8     5546.48     5280.10     85.52 o 
   4  -3   8     5076.27     5170.50     93.18 o 
   5  -3   8     2573.33     2525.92     62.82 o 
   6  -3   8     2140.12     2209.91     75.56 o 
   7  -3   8      991.74      931.94     35.90 o 
   8  -3   8       29.91       36.88     11.19 o 
 -12  -2   8     1036.78     1054.40     44.39 o 
 -11  -2   8     1397.15     1380.62     47.38 o 
 -10  -2   8      881.81      946.39     36.54 o 
  -9  -2   8     2705.36     2601.80     67.54 o 
  -8  -2   8     5358.88     5464.47    114.63 o 
  -7  -2   8      403.55      362.34     19.51 o 
  -6  -2   8     1465.75     1458.63     33.14 o 
  -5  -2   8      277.19      293.53     10.72 o 
  -4  -2   8     1428.23     1377.40     27.89 o 
  -3  -2   8     6555.04     6444.56     99.47 o 
  -2  -2   8     5765.10     5736.35    106.59 o 
  -1  -2   8    11903.14    12382.48    212.31 o 
   0  -2   8     6668.14     6816.08    101.50 o 
   1  -2   8     2699.34     2718.73     48.33 o 
   2  -2   8    17771.10    17583.22    249.22 o 
   3  -2   8     2309.73     2299.43     82.46 o 
   4  -2   8     5827.39     5687.19     92.91 o 
   5  -2   8        2.54        4.21      6.12 o 
   6  -2   8     2593.68     2468.98     62.54 o 
   7  -2   8     1246.71     1276.75     42.69 o 
   8  -2   8     4948.83     4909.25    216.32 o 
 -12  -1   8      149.18      140.05     21.61 o 
 -11  -1   8      768.86      804.30     42.17 o 
 -10  -1   8      476.80      479.70     25.47 o 
  -9  -1   8      524.47      498.96     29.86 o 
  -8  -1   8     1331.73     1331.92     41.93 o 
  -7  -1   8     2361.39     2334.89     58.42 o 
  -6  -1   8     1037.52     1072.53     26.66 o 
  -5  -1   8     6213.03     6133.26     93.17 o 
  -4  -1   8    11878.91    11740.94    166.87 o 
  -3  -1   8     2552.76     2648.01     73.26 o 
  -2  -1   8     5208.56     5359.29     98.00 o 
  -1  -1   8     2088.19     2010.34     37.06 o 
   0  -1   8     7502.09     7636.90    112.18 o 
   1  -1   8     3077.82     3229.30     55.15 o 
   2  -1   8     2806.03     2785.39     49.73 o 
   3  -1   8    10053.43     9792.11    161.53 o 
   4  -1   8      476.71      473.54     16.26 o 
   5  -1   8     1268.64     1186.83     37.45 o 
   6  -1   8     1020.90     1065.27     36.63 o 
   7  -1   8     4843.81     4952.22    160.62 o 
   8  -1   8      597.75      615.14     29.73 o 
 -12   0   8      439.03      428.68     27.09 o 
 -11   0   8      150.93      163.44     18.75 o 
 -10   0   8     2787.84     2710.02     71.32 o 
  -9   0   8     2701.83     2686.73     75.71 o 
  -8   0   8     2259.07     2226.80     88.28 o 
  -7   0   8      955.63      990.28     23.35 o 
  -6   0   8      588.12      503.90     15.03 o 
  -5   0   8     2318.19     2390.95     42.48 o 
  -4   0   8      372.60      407.85     15.54 o 
  -3   0   8    18435.12    18144.20    306.88 o 
  -2   0   8     3080.91     3060.92     51.18 o 
  -1   0   8     8116.03     8550.03    124.36 o 
   0   0   8      479.54      499.70     14.86 o 
   1   0   8    26329.59    25963.23    355.45 o 
   2   0   8     7893.97     7954.09    118.22 o 
   3   0   8        1.40        7.82      4.75 o 
   4   0   8     3151.08     3070.16     68.79 o 
   5   0   8       17.55       13.57      6.66 o 
   6   0   8      942.87      896.34     32.65 o 
   7   0   8      129.83      175.61     17.35 o 
   8   0   8     4485.22     4626.29    103.01 o 
 -12   1   8      160.00      162.22     19.35 o 
 -11   1   8      742.07      743.77     34.14 o 
 -10   1   8      427.83      438.06     24.78 o 
  -9   1   8      488.20      492.76     25.13 o 
  -8   1   8     1397.74     1342.75     42.35 o 
  -7   1   8     2323.07     2267.11     42.71 o 
  -6   1   8     1029.67     1016.66     23.77 o 
  -5   1   8     6273.65     6200.75    113.35 o 
  -4   1   8    11900.62    11672.35    203.23 o 
  -3   1   8     2540.40     2671.60     70.99 o 
  -2   1   8     5084.89     5139.14     80.13 o 
  -1   1   8     2191.32     2048.08     37.20 o 
   0   1   8     7511.22     7569.17    111.90 o 
   1   1   8     3239.84     3380.13     55.08 o 
   2   1   8     2904.43     2866.59     94.02 o 
   3   1   8    10409.69    10064.20    145.43 o 
   4   1   8      450.10      429.84     20.66 o 
   5   1   8     1248.86     1200.85     68.79 o 
   6   1   8     1078.85     1108.60     45.98 o 
   7   1   8     4708.03     4750.54    146.99 o 
   8   1   8      590.08      635.38     29.65 o 
 -12   2   8     1047.96     1059.20     42.68 o 
 -11   2   8     1426.78     1368.36     48.29 o 
 -10   2   8      842.48      865.58     35.90 o 
  -9   2   8     2810.32     2692.06     89.56 o 
  -8   2   8     5383.32     5485.83     88.09 o 
  -7   2   8      428.61      404.42     14.45 o 
  -6   2   8     1461.61     1451.61     35.97 o 
  -5   2   8      277.13      276.93     13.09 o 
  -4   2   8     1452.08     1342.75     48.88 o 
  -3   2   8     6919.44     6967.29    100.69 o 
  -2   2   8     5897.13     5800.06     87.75 o 
  -1   2   8    12036.13    12151.26    173.11 o 
   0   2   8     6805.06     6756.42    120.09 o 
   1   2   8     2849.21     2836.25     47.62 o 
   2   2   8    18205.14    17975.01    247.75 o 
   3   2   8     2253.54     2321.62     54.08 o 
   4   2   8     5909.60     5779.57    112.13 o 
   5   2   8        1.18        6.85      6.62 o 
   6   2   8     2551.65     2439.73     61.34 o 
   7   2   8     1254.43     1320.38     42.42 o 
   8   2   8     4815.39     4786.80    105.87 o 
 -12   3   8      210.32      255.52     22.32 o 
 -11   3   8      232.98      240.64     21.14 o 
 -10   3   8      741.17      762.89     33.63 o 
  -9   3   8      685.86      717.12     30.96 o 
  -8   3   8     1166.60     1153.53     28.36 o 
  -7   3   8     5450.06     5498.13     87.89 o 
  -6   3   8     7258.57     7292.45    133.04 o 
  -5   3   8     2481.26     2501.98     53.82 o 
  -4   3   8     8437.00     8307.46    119.97 o 
  -3   3   8     3552.80     3515.03     57.54 o 
  -2   3   8     5626.33     5628.75     85.89 o 
  -1   3   8     1076.34     1054.97     23.27 o 
   0   3   8     4325.88     4214.11     66.94 o 
   1   3   8     1745.03     1721.69     32.37 o 
   2   3   8     1547.51     1652.40     62.84 o 
   3   3   8     5543.43     5477.44    104.03 o 
   4   3   8     5274.81     5417.72    104.84 o 
   5   3   8     2605.96     2654.73     62.40 o 
   6   3   8     2105.56     2171.76     57.35 o 
   7   3   8      981.05      988.24     35.43 o 
   8   3   8       33.84       31.46     17.06 o 
 -12   4   8      173.05      178.56     20.10 o 
 -11   4   8      269.80      277.84     21.50 o 
 -10   4   8     1267.89     1235.18     52.16 o 
  -9   4   8     3401.44     3321.33     61.58 o 
  -8   4   8     3894.01     3859.53     67.47 o 
  -7   4   8     4567.93     4601.54     76.49 o 
  -6   4   8      264.20      271.31     24.00 o 
  -5   4   8     6844.03     6671.38    124.82 o 
  -4   4   8      147.18      170.32      9.03 o 
  -3   4   8     4029.97     3937.20     63.89 o 
  -2   4   8     3202.39     3252.66     53.40 o 
  -1   4   8    14891.91    14388.05    203.78 o 
   0   4   8     1958.04     2051.30     37.85 o 
   1   4   8      948.96      984.06     21.63 o 
   2   4   8     5480.39     5534.73    104.47 o 
   3   4   8     2789.65     2826.18     89.13 o 
   4   4   8     2787.53     2983.50     66.79 o 
   5   4   8     2059.83     2070.82     53.53 o 
   6   4   8     6657.81     6761.68    133.23 o 
   7   4   8     1870.82     1879.03     81.18 o 
   8   4   8     1258.39     1252.75     66.58 o 
 -12   5   8      948.51     1011.57     43.41 o 
 -11   5   8      174.35      190.06     20.37 o 
 -10   5   8     2304.13     2441.86     67.49 o 
  -9   5   8      943.65      978.19     36.55 o 
  -8   5   8     2460.51     2469.56     48.47 o 
  -7   5   8      942.78      915.94     24.32 o 
  -6   5   8     3505.77     3432.00     59.49 o 
  -5   5   8     1145.11     1074.26     25.51 o 
  -4   5   8       60.27       58.42      6.70 o 
  -3   5   8     6136.59     5976.04     90.52 o 
  -2   5   8     1376.87     1330.88     27.12 o 
  -1   5   8       67.15       70.96      6.69 o 
   0   5   8     1896.77     1793.10     37.96 o 
   1   5   8     5147.44     5260.46    125.67 o 
   2   5   8       31.18       35.58     17.06 o 
   3   5   8     1693.34     1715.55     42.97 o 
   4   5   8     5459.10     5562.21    109.55 o 
   5   5   8    11422.05    11619.18    210.14 o 
   6   5   8      220.92      185.56     16.32 o 
   7   5   8     1924.27     2005.10     84.65 o 
   8   5   8      210.61      247.62     33.01 o 
 -12   6   8      644.55      654.20     33.83 o 
 -11   6   8     2326.23     2179.40     64.63 o 
 -10   6   8      650.84      694.73     30.32 o 
  -9   6   8      532.94      528.72     19.80 o 
  -8   6   8     6185.57     6277.19     99.59 o 
  -7   6   8     1950.83     1912.97     40.31 o 
  -6   6   8     2790.89     2792.31     51.01 o 
  -5   6   8      818.33      848.59     22.52 o 
  -4   6   8     7304.24     7407.95    111.72 o 
  -3   6   8     1108.26     1197.18     26.32 o 
  -2   6   8     5940.67     5981.33     92.25 o 
  -1   6   8     2659.39     2794.10     46.88 o 
   0   6   8     5152.11     5003.90     96.56 o 
   1   6   8      335.42      353.07     21.22 o 
   2   6   8     2125.21     2113.68     49.92 o 
   3   6   8     3499.10     3516.67     73.87 o 
   4   6   8     3135.69     3172.66     77.39 o 
   5   6   8     1734.10     1788.51     46.96 o 
   6   6   8     6546.38     6557.58    190.06 o 
   7   6   8     1173.53     1173.81     60.57 o 
   8   6   8       52.47       49.25     17.17 o 
 -12   7   8     3213.89     3050.05     84.00 o 
 -11   7   8      517.00      489.62     28.64 o 
 -10   7   8     1193.61     1219.63     33.10 o 
  -9   7   8      637.42      616.18     25.37 o 
  -8   7   8     1018.17     1014.62     27.53 o 
  -7   7   8     3691.47     3614.06     82.05 o 
  -6   7   8     5275.63     5274.04     86.56 o 
  -5   7   8     4990.52     5005.42     81.45 o 
  -4   7   8      829.24      856.40     22.15 o 
  -3   7   8     7656.76     7288.28    109.70 o 
  -2   7   8     6660.07     6500.37     97.96 o 
  -1   7   8      462.03      511.80     15.29 o 
   0   7   8      418.56      409.63     23.16 o 
   1   7   8     2274.92     2258.53     70.69 o 
   2   7   8      803.85      840.21     25.79 o 
   3   7   8     1389.89     1325.85     37.93 o 
   4   7   8      981.21     1030.24     31.93 o 
   5   7   8     6083.84     6205.49    172.27 o 
   6   7   8     1186.44     1201.18     58.19 o 
   7   7   8      474.36      481.23     37.65 o 
   8   7   8      567.51      586.14     44.20 o 
 -12   8   8      112.84      124.28     17.99 o 
 -11   8   8     4497.84     4344.54    105.38 o 
 -10   8   8     3102.87     3160.75     62.42 o 
  -9   8   8      827.24      795.54     25.16 o 
  -8   8   8     1522.99     1566.06     36.48 o 
  -7   8   8     2603.18     2579.84     50.16 o 
  -6   8   8     4550.08     4406.16     75.17 o 
  -5   8   8     1611.07     1541.94     33.29 o 
  -4   8   8     8721.73     8768.14    130.99 o 
  -3   8   8     2000.82     1977.56     37.97 o 
  -2   8   8      131.74      162.85      8.96 o 
  -1   8   8     6660.11     6524.11     98.93 o 
   0   8   8     5796.43     6009.55    163.86 o 
   1   8   8     6135.36     6245.93    113.16 o 
   2   8   8       57.59       58.13      8.17 o 
   3   8   8     1575.89     1598.54     41.09 o 
   4   8   8     3946.66     4018.30    121.57 o 
   5   8   8      321.10      318.75     28.16 o 
   6   8   8     3178.95     3203.48    108.79 o 
   7   8   8     1993.30     2015.04     84.30 o 
 -12   9   8     1346.51     1363.86     50.62 o 
 -11   9   8      544.82      565.67     30.08 o 
 -10   9   8     1938.29     2027.01     51.61 o 
  -9   9   8      136.22      168.15     13.12 o 
  -8   9   8      996.63      999.36     28.00 o 
  -7   9   8      246.33      257.56     13.39 o 
  -6   9   8     2236.85     2172.80     44.22 o 
  -5   9   8    12261.56    12331.85    180.17 o 
  -4   9   8     2251.24     2144.20     42.02 o 
  -3   9   8     1469.10     1467.95     31.17 o 
  -2   9   8     2607.06     2524.80     45.60 o 
  -1   9   8     4143.58     4289.60     68.38 o 
   0   9   8     2535.94     2521.65     56.70 o 
   1   9   8     2634.76     2507.55     55.97 o 
   2   9   8     3685.21     3668.42    107.11 o 
   3   9   8      394.74      423.96     41.35 o 
   4   9   8     1806.16     1823.91     69.19 o 
   5   9   8     4892.94     5130.41    147.69 o 
   6   9   8      628.61      613.24     40.48 o 
   7   9   8     1195.31     1214.29     62.41 o 
 -11  10   8     3608.50     3577.08     70.96 o 
 -10  10   8     2581.99     2550.08     55.06 o 
  -9  10   8     1047.03     1080.34     31.03 o 
  -8  10   8       18.22       21.13      6.68 o 
  -7  10   8     5600.32     5696.03     95.14 o 
  -6  10   8     9616.24     9295.42    139.48 o 
  -5  10   8     1734.43     1662.52     36.07 o 
  -4  10   8     7268.74     7493.18    114.38 o 
  -3  10   8     4862.00     4848.14     78.30 o 
  -2  10   8      813.67      846.35     21.70 o 
  -1  10   8       93.42       94.85     10.17 o 
   0  10   8     5947.25     6121.29    114.14 o 
   1  10   8     5824.07     5755.14    108.39 o 
   2  10   8      432.03      463.84     19.17 o 
   3  10   8        0.22       33.52     11.38 o 
   4  10   8     1820.14     1805.73     69.93 o 
   5  10   8      348.09      344.92     29.52 o 
   6  10   8      879.62      853.11     48.53 o 
   7  10   8      578.43      632.60     43.66 o 
 -11  11   8      862.99      855.26     29.40 o 
 -10  11   8     3140.81     3122.54     63.43 o 
  -9  11   8     1964.57     2134.83     47.71 o 
  -8  11   8     3110.21     3111.50     60.48 o 
  -7  11   8     1544.36     1507.19     36.17 o 
  -6  11   8     5242.04     5107.97     85.61 o 
  -5  11   8     7980.92     7930.75    121.11 o 
  -4  11   8     3629.06     3476.54     59.99 o 
  -3  11   8     3067.16     3091.24     55.53 o 
  -2  11   8      194.03      211.70     10.75 o 
  -1  11   8     1932.58     1957.17     47.90 o 
   0  11   8      635.85      671.37     23.33 o 
   1  11   8       64.73       82.30      9.46 o 
   2  11   8     3075.09     3158.40     99.57 o 
   3  11   8     1255.18     1267.42     55.31 o 
   4  11   8     2143.45     2240.00     81.00 o 
   5  11   8     2202.30     2033.62     78.78 o 
   6  11   8      745.25      846.67     47.96 o 
   7  11   8      394.41      395.09     35.38 o 
 -11  12   8     1363.90     1438.70     39.86 o 
 -10  12   8     1123.76     1102.35     41.19 o 
  -9  12   8     3750.75     3640.52     69.81 o 
  -8  12   8     5847.60     6063.40    102.23 o 
  -7  12   8     2618.34     2635.78     89.82 o 
  -6  12   8     2907.92     3010.66     67.22 o 
  -5  12   8      130.81      138.90     11.07 o 
  -4  12   8     6279.69     6116.54     95.77 o 
  -3  12   8      791.90      812.10     22.12 o 
  -2  12   8     3679.50     3785.74     77.71 o 
  -1  12   8     2633.35     2665.68     58.67 o 
   0  12   8      484.14      485.58     46.81 o 
   1  12   8     1734.58     1767.79     64.42 o 
   2  12   8     4409.75     4389.27    127.58 o 
   3  12   8     2140.37     2139.79     77.57 o 
   4  12   8       84.52       74.86     16.36 o 
   5  12   8       48.89       70.99     17.37 o 
   6  12   8      481.82      489.21     36.80 o 
   7  12   8      867.18      880.22     51.82 o 
 -11  13   8       78.84       92.40     12.20 o 
 -10  13   8     1244.00     1239.03     35.86 o 
  -9  13   8     1489.68     1516.96     39.41 o 
  -8  13   8     4203.64     4211.90     77.30 o 
  -7  13   8     6613.52     6487.08    106.09 o 
  -6  13   8      796.66      846.69     24.93 o 
  -5  13   8     1808.38     1778.80     38.51 o 
  -4  13   8      997.22     1034.09     26.62 o 
  -3  13   8     9946.97     9997.42    144.73 o 
  -2  13   8     2833.53     2827.25     65.73 o 
  -1  13   8     1993.64     2064.06     40.18 o 
   0  13   8      404.74      432.68     28.45 o 
   1  13   8      544.43      509.86     31.62 o 
   2  13   8     1339.35     1379.49     57.80 o 
   3  13   8     5311.32     5345.51    152.45 o 
   4  13   8     1001.05     1023.21     50.39 o 
   5  13   8     1248.19     1342.89     60.55 o 
   6  13   8      534.02      557.36     39.51 o 
 -10  14   8      525.95      568.76     38.50 o 
  -9  14   8     5065.37     4993.37     89.44 o 
  -8  14   8     6527.67     6643.50    111.17 o 
  -7  14   8      107.21      107.62     11.11 o 
  -6  14   8     2090.59     2161.56     45.27 o 
  -5  14   8      358.57      396.03     16.32 o 
  -4  14   8     1581.98     1549.20     34.30 o 
  -3  14   8     1471.36     1417.50     40.23 o 
  -2  14   8    11194.88    11411.66    202.63 o 
  -1  14   8     1817.16     1915.83     37.73 o 
   0  14   8      260.26      258.53     24.77 o 
   1  14   8     1435.74     1432.59     41.47 o 
   2  14   8     1733.56     1793.76     49.44 o 
   3  14   8     1214.60     1222.39     55.21 o 
   4  14   8      153.50      148.04     16.51 o 
   5  14   8      595.68      617.90     29.85 o 
   6  14   8     2080.26     2169.71     63.26 o 
 -10  15   8     3598.14     3646.38     88.26 o 
  -9  15   8     1147.38     1182.49     34.73 o 
  -8  15   8     2281.89     2227.95     49.92 o 
  -7  15   8     3840.75     3806.60     76.89 o 
  -6  15   8      876.71      865.87     26.04 o 
  -5  15   8     1482.93     1534.41     41.50 o 
  -4  15   8     1732.30     1694.92     45.38 o 
  -3  15   8     4784.65     4923.13     97.70 o 
  -2  15   8       92.51       94.52     11.32 o 
  -1  15   8     1677.43     1612.29     62.58 o 
   0  15   8       83.41       86.26     11.02 o 
   1  15   8      313.26      318.40     21.11 o 
   2  15   8      956.05     1011.10     35.45 o 
   3  15   8     1445.03     1435.72     45.32 o 
   4  15   8     2461.05     2418.78     64.32 o 
   5  15   8     2174.00     2250.87     62.79 o 
   6  15   8      139.83      166.43     19.40 o 
 -10  16   8      409.79      393.49     25.03 o 
  -9  16   8     2410.63     2374.54     64.94 o 
  -8  16   8     3226.43     3201.38     77.89 o 
  -7  16   8        0.56        8.27      6.99 o 
  -6  16   8     1248.98     1289.56     40.65 o 
  -5  16   8      977.09      910.46     32.62 o 
  -4  16   8      603.38      612.24     46.91 o 
  -3  16   8     1121.25     1166.92     35.94 o 
  -2  16   8     2954.54     2905.88     92.40 o 
  -1  16   8      414.91      424.59     28.77 o 
   0  16   8     1757.76     1743.05     46.25 o 
   1  16   8     1565.72     1532.29     43.60 o 
   2  16   8     1213.91     1250.45     40.30 o 
   3  16   8     1620.72     1703.03     50.33 o 
   4  16   8      225.34      241.44     20.01 o 
   5  16   8      691.58      671.37     31.58 o 
  -9  17   8      566.08      563.17     37.31 o 
  -8  17   8     1160.21     1187.57     75.95 o 
  -7  17   8     1698.74     1652.36     49.65 o 
  -6  17   8       89.43       83.95     12.71 o 
  -5  17   8     2740.16     2653.72     72.96 o 
  -4  17   8     1851.58     1797.92     49.25 o 
  -3  17   8      656.64      701.33     39.26 o 
  -2  17   8      438.88      426.92     29.57 o 
  -1  17   8     1683.51     1681.11     65.22 o 
   0  17   8      451.63      442.38     30.50 o 
   1  17   8     1923.70     1830.75     50.51 o 
   2  17   8     2326.84     2313.98     60.14 o 
   3  17   8     5162.78     4927.34    120.23 o 
   4  17   8     1351.27     1310.74     45.60 o 
   5  17   8       26.79       34.10     10.82 o 
  -9  18   8     1428.38     1380.13     59.15 o 
  -8  18   8      938.29      910.56     36.27 o 
  -7  18   8      745.91      768.50     32.28 o 
  -6  18   8     2511.14     2535.31     64.93 o 
  -5  18   8      357.75      379.28     21.62 o 
  -4  18   8     1441.77     1538.59     62.70 o 
  -3  18   8     1286.90     1305.91     57.22 o 
  -2  18   8      719.18      696.76     39.01 o 
  -1  18   8      146.27      147.11     20.57 o 
   0  18   8     1011.81      936.83     46.69 o 
   1  18   8     1031.78     1038.99     36.20 o 
   2  18   8     3980.63     4025.23     89.19 o 
   3  18   8      422.89      406.95     42.60 o 
   4  18   8     1929.03     1966.39     56.67 o 
  -8  19   8      619.10      623.60     30.12 o 
  -7  19   8      362.56      426.88     24.40 o 
  -6  19   8      742.81      841.64     54.17 o 
  -5  19   8     5290.79     5075.47    148.55 o 
  -4  19   8     2514.06     2431.39     86.74 o
[truncated: 159,552 more chars]
